# Supplementary material for: Full-length transcriptome profiling reveals insight into the cold response of two kiwifruit genotypes (A. arguta) with contrasting freezing tolerances
Source: BMC Plant Biol. 2021 Aug 11;21:365. doi: 10.1186/s12870-021-03152-w (PMC8356467; doi:10.1186/s12870-021-03152-w)
Supplement: Supplementary file 4 — Additional file 4 Table S1. DEGs related to Starch and sucrose metabolism, MAPK signaling pathway, Phosphatidylinositol signaling system, Inositol phosphate metabolism, Arginine and proline metabolism. [file 12870_2021_3152_MOESM4_ESM.xlsx]

## Sheet: Sheet1
Table S1 DEGs related to Starch and sucrose metabolism, MAPK signaling pathway, Phosphatidylinositol signaling system, Inositol phosphate metabolism, Arginine and proline metabolism
	Gene_id	FPKM-K0	FPKM-K1	FPKM-K4	FPKM-R0	FPKM-R1	FPKM-R4	Gene_description
Starch and sucrose metabolism	MWXS20249_01mi_transcript_24065	0	0	8.4	0	0	0	Full=Alpha-glucan phosphorylase
	MWXS20249_01mi_transcript_1988	1.79667	3.97333	4.57	0.08	0.206667	0.303333	beta-amylase [Actinidia arguta]
	MWXS20249_01mi_transcript_7599	22.46	49.4933	47.2933	0.226667	6.13667	4.57	beta-amylase [Actinidia chinensis]
	MWXS20249_01mi_transcript_9319	0.846667	0.72	2.25	0.706667	0.573333	0.753333	beta-amylase [Actinidia chinensis]
	MWXS20249_01mi_transcript_10190	14.7833	30.6633	29.25	0.716667	1.25667	1.41333	beta-amylase [Actinidia chinensis]
	MWXS20249_01mi_transcript_16403	62.0133	128.373	127.87	3.35333	5.11333	5.58667	beta-amylase [Actinidia chinensis]
	MWXS20249_01mi_transcript_21028	64.4433	127.34	129.2	0	0	0.0533333	beta-amylase [Actinidia chinensis]
	MWXS20249_01mi_transcript_22858	73.2067	159.733	160.827	0	0	0	beta-amylase [Actinidia chinensis]
	MWXS20249_01mi_transcript_8299	4.65333	10.9667	11.36	54.25	85.64	55.91	PREDICTED: endoglucanase 2-like [Nicotiana attenuata]
	MWXS20249_01mi_transcript_12161	22.9067	15.9433	10.34	4.27333	8.97333	4.14	putative glucan endo-1,3-beta-glucosidase eglc [Quercus suber]
	MWXS20249_01mi_transcript_707	3.3	7.08333	9.73667	12.1133	36.7967	31.8533	trehalose-6-phosphate synthase [Camellia sinensis]
MAPK signaling pathway	MWXS20249_01mi_transcript_23386	10.4	19.5233	27.0367	13.58	40.5467	45.92	Calmodulin and related proteins
	MWXS20249_01mi_transcript_23624	9.36667	72.6633	126.497	8.05333	57.9	48.8	probable calcium-binding protein CML45 [Jatropha curcas]
	MWXS20249_01mi_transcript_23696	9.16	19.8767	29.2533	0.723333	3.30667	3.13	Calmodulin and related proteins
	MWXS20249_01mi_transcript_25198	14.4233	98.6167	196.987	18.8433	185.833	185.42	probable calcium-binding protein CML45 [Jatropha curcas]
	MWXS20249_01mi_transcript_23428	5.99	12.95	15.0367	2.21667	1.01	0.923333	peroxisomal catalase [Quercus suber]
	MWXS20249_01mi_transcript_4307	16.96	37.4667	61.8867	23.0467	35.2533	42.9167	MYC2 trancriptor [Camellia sinensis]
	MWXS20249_01mi_transcript_5072	12.89	32.3933	50.7467	0.403333	0.826667	0.306667	MYC2 trancriptor [Camellia sinensis]
	MWXS20249_01mi_transcript_17068	17.1	32.78	44.4533	20.4233	41.3267	43.8067	PREDICTED: probable WRKY transcription factor 17 [Vitis vinifera]
	MWXS20249_01mi_transcript_25309	30.86	48.8	74.1633	0	0	5.27	EIN3-like protein EIL1 [Actinidia chinensis]
	MWXS20249_01mi_transcript_2703	36.3233	99.2333	87.2267	31.4667	42.0133	43.2867	EIN3-binding F-box protein 1, partial [Diospyros kaki]
	MWXS20249_01mi_transcript_5378	17.91	11.6933	39.0167	0	0	0	hypothetical protein POPTR_006G068500v3 [Populus trichocarpa]
	MWXS20249_01mi_transcript_6423	0.766667	1.94333	1.82333	0.16	0.07	0.09	EIN3-binding F-box protein 1-like [Hevea brasiliensis]
	MWXS20249_01mi_transcript_12718	4.05	8.81	16.8767	3.59667	3.35	2.04333	PREDICTED: EIN3-binding F-box protein 1-like [Populus euphratica]
	MWXS20249_01mi_transcript_18775	37.1733	76.16	81.2567	0	0	0	EIN3-binding F-box protein 1-like [Carica papaya]
	MWXS20249_01mi_transcript_22896	13.78	38.7933	29.7767	15.6167	16.52	14.6933	PREDICTED: ethylene-responsive transcription factor 1B [Vitis vinifera]
	MWXS20249_01mi_transcript_12622	38.5833	57.9633	84.5633	48.08	70.8	76.97	PREDICTED: mitogen-activated protein kinase 3 [Gossypium arboreum]
	MWXS20249_01mi_transcript_19442	8.45	2.57333	3.96	9.70667	5.68	2.91667	PREDICTED: LOW QUALITY PROTEIN: basic endochitinase [Vitis vinifera]
	MWXS20249_01mi_transcript_25056	82.3733	49.42	33.61	719.41	1360.31	763.113	PREDICTED: pro-hevein [Ricinus communis]
Phosphatidylinositol signaling system	MWXS20249_01mi_transcript_11353	78.85	135.837	186.65	95.31	191.087	180.61	PREDICTED: inositol-tetrakisphosphate 1-kinase 1-like [Nicotiana sylvestris]
	MWXS20249_01mi_transcript_23386	10.4	19.5233	27.0367	13.58	40.5467	45.92	Calmodulin and related proteins
	MWXS20249_01mi_transcript_23624	9.36667	72.6633	126.497	8.05333	57.9	48.8	probable calcium-binding protein CML45 [Jatropha curcas]
	MWXS20249_01mi_transcript_23696	9.16	19.8767	29.2533	0.723333	3.30667	3.13	Calmodulin and related proteins
	MWXS20249_01mi_transcript_25198	14.4233	98.6167	196.987	18.8433	185.833	185.42	probable calcium-binding protein CML45 [Jatropha curcas]
	MWXS20249_01mi_transcript_10951	3.98	7.1	11.6767	28.8767	40.6633	48.5533	PREDICTED: uncharacterized protein LOC107843464 [Capsicum annuum]
	MWXS20249_01mi_transcript_11392	18.9233	31.0733	50.4267	4.22667	3.20667	4.49	hypothetical protein CQW23_30711 [Capsicum baccatum]
	MWXS20249_01mi_transcript_11458	3.38	5.88667	12.2933	39.21	59.27	71.7833	hypothetical protein CQW23_30711 [Capsicum baccatum]
Inositol phosphate metabolism	MWXS20249_01mi_transcript_11353	78.85	135.837	186.65	95.31	191.087	180.61	PREDICTED: inositol-tetrakisphosphate 1-kinase 1-like [Nicotiana sylvestris]
	MWXS20249_01mi_transcript_10951	3.98	7.1	11.6767	28.8767	40.6633	48.5533	PREDICTED: uncharacterized protein LOC107843464 [Capsicum annuum]
	MWXS20249_01mi_transcript_11392	18.9233	31.0733	50.4267	4.22667	3.20667	4.49	hypothetical protein CQW23_30711 [Capsicum baccatum]
	MWXS20249_01mi_transcript_11458	3.38	5.88667	12.2933	39.21	59.27	71.7833	hypothetical protein CQW23_30711 [Capsicum baccatum]
Arginine and proline metabolism	MWXS20249_01mi_transcript_11303	1.64	1.96333	3.25333	0.27	2.20333	0.493333	aldehyde dehydrogenase [Quercus suber]
	MWXS20249_01mi_transcript_11916	7.90333	0.69	1.88333	1.72	5.95333	0.13	aldehyde dehydrogenase 2F1 [Syntrichia caninervis]
	MWXS20249_01mi_transcript_1902	31.5333	47.1367	68.2433	26.01	45.31	46.8333	arginine decarboxylase [Camellia sinensis]
	MWXS20249_01mi_transcript_3304	23.3433	31.1067	46.4833	13.85	19.9333	25.3367	arginine decarboxylase [Camellia sinensis]
	MWXS20249_01mi_transcript_3351	9.25667	16.7667	23.1533	4.88333	12.9133	9.82667	arginine decarboxylase [Camellia sinensis]
