# Supplementary material for: Full-length transcriptome profiling reveals insight into the cold response of two kiwifruit genotypes (A. arguta) with contrasting freezing tolerances
Source: BMC Plant Biol. 2021 Aug 11;21:365. doi: 10.1186/s12870-021-03152-w (PMC8356467; doi:10.1186/s12870-021-03152-w)
Supplement: Supplementary file 5 — Additional file 5 Table S2. DEGs related to hormone and calcium signal. [file 12870_2021_3152_MOESM5_ESM.xlsx]

## Sheet: Sheet1
Table S2 DEGs related to hormone and calcium signal
	Gene_id	FPKM-K0	FPKM-K1	FPKM-K4	FPKM-R0	FPKM-R1	FPKM-R4	Gene_description
Ethylene (ETH)	MWXS20249_01mi_transcript_2703	36.3233	99.2333	87.2267	31.4667	42.0133	43.2867	EIN3-binding F-box protein 1, partial [Diospyros kaki]
	MWXS20249_01mi_transcript_5378	17.91	11.6933	39.0167	0	0	0	EIN3-binding F-box protein 1
	MWXS20249_01mi_transcript_6423	0.766667	1.94333	1.82333	0.16	0.07	0.09	EIN3-binding F-box protein 1-like [Hevea brasiliensis]
	MWXS20249_01mi_transcript_12718	4.05	8.81	16.8767	3.59667	3.35	2.04333	EIN3-binding F-box protein 1-like [Populus euphratica]
	MWXS20249_01mi_transcript_18775	37.1733	76.16	81.2567	0	0	0	EIN3-binding F-box protein 1-like [Carica papaya]
	MWXS20249_01mi_transcript_10740	7.1	6.25667	6.70333	1.84333	0.696667	0.893333	PREDICTED: EIN3-binding F-box protein 1 [Nicotiana sylvestris]
	MWXS20249_01mi_transcript_2878	0	0	0	16.8333	20.6633	67.5933	EIN3-binding F-box protein 1, partial [Diospyros kaki]
	MWXS20249_01mi_transcript_25309	30.86	48.8	74.1633	0	0	5.27	EIN3-like protein EIL1 [Actinidia chinensis]
	MWXS20249_01mi_transcript_22896	13.78	38.7933	29.7767	15.6167	16.52	14.6933	PREDICTED: ethylene-responsive transcription factor 1B [Vitis vinifera]
	MWXS20249_01mi_transcript_24087	16.0767	23.0433	20.3733	21.5233	17.36	9.74667	hypothetical protein COLO4_33583 [Corchorus olitorius]
Jasmonic acid (JA)	MWXS20249_01mi_transcript_19976	20	23.1833	40.0133	85.97	86.0067	89.8667	JAZ1 [Maesa lanceolata]
	MWXS20249_01mi_transcript_20227	8.37	7.84	0	11.1467	22.7833	14.45	JAZ1 [Maesa lanceolata]
	MWXS20249_01mi_transcript_4307	16.96	37.4667	61.8867	23.0467	35.2533	42.9167	MYC2 trancriptor [Camellia sinensis]
	MWXS20249_01mi_transcript_5072	12.89	32.3933	50.7467	0.403333	0.826667	0.306667	MYC2 trancriptor [Camellia sinensis]
	MWXS20249_01mi_transcript_3652	15.8	22.9433	23.64	6.94	11.1167	14.2267	MYC2 trancriptor [Camellia sinensis]
Brassinolide (BR)	MWXS20249_01mi_transcript_21568	23.4367	15.9933	16.3967	169.797	89.3333	57.7433	xyloglucan endotransglucosylase/hydrolase 10 [Actinidia deliciosa]
	MWXS20249_01mi_transcript_25860	32.2033	21.8733	27.8967	92.19	50.7967	39.3833	xyloglucan endotransglucosylase/hydrolase 10 [Actinidia deliciosa]
Calcium	MWXS20249_01mi_transcript_10304	0.47	0.27	0.433333	9.84	15.42	19.7067	PREDICTED: cyclic nucleotide-gated ion channel 2 [Nicotiana sylvestris]
	MWXS20249_01mi_transcript_10472	4.17333	4.61333	4.75333	7.13667	6.42333	6.46	Calcium-binding EF-hand [Cynara cardunculus var. scolymus]
	MWXS20249_01mi_transcript_10874	12.4467	12.77	13.3167	5.02	4.19	4	calcium-dependent protein kinase 12 [Camellia sinensis]
	MWXS20249_01mi_transcript_11747	10.0267	19.8167	12.58	9.29	15.37	14.61	CBL-interacting protein kinase 07 [Vitis vinifera]
	MWXS20249_01mi_transcript_12209	0.536667	1.04	1.36333	0.343333	0.733333	1.17333	CBL-interacting protein kinase 07 [Vitis vinifera]
	MWXS20249_01mi_transcript_12541	22.1567	32.04	26.9233	29	28.9933	25.44	Ca2+/calmodulin-dependent protein kinase, EF-Hand protein superfamily [Handroanthus impetiginosus]
	MWXS20249_01mi_transcript_1282	28.1067	27.9533	27.5467	24.6867	20.77	23.9467	calmodulin-binding transcription activator 5 isoform X1 [Sesamum indicum]
	MWXS20249_01mi_transcript_13017	0.22	0.58	0.686667	0.73	0.69	0.843333	CBL-interacting serine/threonine-protein kinase, putative [Ricinus communis]
	MWXS20249_01mi_transcript_13187	3	6.27667	5.78333	17.0833	18.83	24.2767	cyclic nucleotide-gated ion channel 2-like [Hevea brasiliensis]
	MWXS20249_01mi_transcript_1389	11.1667	9.68333	9.67	12.5967	12.7767	13.8033	calmodulin-binding transcription activator 5 isoform X5 [Hevea brasiliensis]
	MWXS20249_01mi_transcript_14071	0.863333	0.493333	2.77667	0	0	0	PREDICTED: calcium-dependent protein kinase 3 [Pyrus x bretschneideri]
	MWXS20249_01mi_transcript_14166	38.4333	39.81	39.6367	12.6733	12.2833	13.5567	calcium-dependent protein kinase 1-like isoform X1 [Durio zibethinus]
	MWXS20249_01mi_transcript_14871	0	0	0	17.42	15.1267	20.72	unnamed protein product [Coffea canephora]
	MWXS20249_01mi_transcript_15465	11.5867	9.83	9.96	44.2167	40.1033	41.0967	PREDICTED: serine/threonine-protein kinase 16 [Eucalyptus grandis]
	MWXS20249_01mi_transcript_16270	22.6433	22.7267	21.4133	5.22333	5.59333	3.6	PREDICTED: serine/threonine-protein kinase 16 [Eucalyptus grandis]
	MWXS20249_01mi_transcript_1668	36.3633	37.7933	34.82	13.47	14.49	12.6633	cyclic nucleotide-gated ion channel 1 [Hevea brasiliensis]
	MWXS20249_01mi_transcript_17629	1.42	1.49667	1.22667	0.846667	1.04333	0.646667	PREDICTED: serine/threonine-protein kinase 16 [Eucalyptus grandis]
	MWXS20249_01mi_transcript_18408	13.2433	14.1067	13.08	14.2933	15.21	16.8033	PREDICTED: calcium-dependent protein kinase 26 [Theobroma cacao]
	MWXS20249_01mi_transcript_19654	0.0633333	0	0.03	8.86333	8.21667	9.12333	PREDICTED: calcium-dependent protein kinase 3 [Fragaria vesca subsp. vesca]
	MWXS20249_01mi_transcript_2110	39.15	55.13	48.18	24.4367	27.48	23.17	CBL-interacting protein kinase 07 [Vitis vinifera]
	MWXS20249_01mi_transcript_21132	8.25333	6.12	6.32667	3.59	4.53333	4.43667	PREDICTED: calcium-dependent protein kinase SK5-like [Daucus carota subsp. sativus]
	MWXS20249_01mi_transcript_2245	11.5867	9.94333	10.0133	12.17	8.11667	8.54333	PREDICTED: CDPK-related kinase 7 [Citrus sinensis]
	MWXS20249_01mi_transcript_2271	40.7267	40.5567	40.3167	34.8733	32.11	33.6833	PREDICTED: calcium-dependent protein kinase 1 [Ricinus communis]
	MWXS20249_01mi_transcript_24115	13.0167	12.0467	13.3167	1.66	1.55333	1.37	sorcin-like isoform X2 [Hevea brasiliensis]
	MWXS20249_01mi_transcript_24371	15.9333	16.73	19.6833	20.8767	22.18	31.1867	calcium-dependent protein kinase 1 [Camellia sinensis]
	MWXS20249_01mi_transcript_24887	2.18667	2.05667	2.24	9.83333	9.30667	8.76333	sorcin-like isoform X2 [Hevea brasiliensis]
	MWXS20249_01mi_transcript_24994	30.95	31.93	24.4367	8.43667	8.76	10.8567	sorcin-like isoform X2 [Hevea brasiliensis]
	MWXS20249_01mi_transcript_25031	32.0467	53.6733	45.4	19.4467	25.2033	32.3433	CBL-interacting protein kinase 2 [Prunus persica]
	MWXS20249_01mi_transcript_25710	20.7	13.5467	22.1667	39.1367	30.9967	30.5167	sorcin-like isoform X2 [Hevea brasiliensis]
	MWXS20249_01mi_transcript_2915	11.97	10.28	11.95	28.0467	18.77	17.5233	calcium-dependent protein kinase 26-like [Prunus avium]
	MWXS20249_01mi_transcript_2928	14.68	15.52	15.7033	15.8167	16.46	15.48	PREDICTED: calcium-dependent protein kinase 1 [Ricinus communis]
	MWXS20249_01mi_transcript_2996	11.2	12.2433	12.1233	4.02333	3.51667	4.24	PREDICTED: AP2-associated protein kinase 1 isoform X2 [Prunus mume]
	MWXS20249_01mi_transcript_3198	16.4167	21.05	17.5967	13.1033	16.5233	14.7267	Protein kinase domain [Macleaya cordata]
	MWXS20249_01mi_transcript_3261	15.1167	17.0433	15.08	20.4067	20.1333	17.7867	cyclic nucleotide-gated ion channel 1 [Sesamum indicum]
	MWXS20249_01mi_transcript_3298	0.216667	0.116667	0.21	17.0267	11.7033	12.9767	calcium-dependent protein kinase 26 [Herrania umbratica]
	MWXS20249_01mi_transcript_3377	37.2667	37.54	37.4867	20.6433	17.5233	19.8667	K+-channel ERG [Handroanthus impetiginosus]
	MWXS20249_01mi_transcript_3433	27.57	28.18	28.4633	25.78	19.96	25.3533	calcium-dependent protein kinase 26 [Herrania umbratica]
	MWXS20249_01mi_transcript_3481	14.3267	13.32	16.4567	22.8167	17.2567	16.57	PREDICTED: probable serine/threonine-protein kinase DDB_G0276461 isoform X2 [Vitis vinifera]
	MWXS20249_01mi_transcript_3545	0.09	0.00333333	0	6.67667	7.24667	8.06667	PREDICTED: calmodulin-binding transcription activator 3 isoform X1 [Vitis vinifera]
	MWXS20249_01mi_transcript_3609	14.3467	12.7167	10.47	4.53667	2.78	3.78333	calcium-dependent protein kinase 26 [Herrania umbratica]
	MWXS20249_01mi_transcript_3629	23.5367	17.6867	20.49	32.3533	19.0367	19.7233	calcium-dependent protein kinase 26 [Herrania umbratica]
	MWXS20249_01mi_transcript_3730	7.30333	8.11667	8.84333	40.7867	35.42	38.82	calcium-dependent protein kinase 26 [Carica papaya]
	MWXS20249_01mi_transcript_3885	63.2567	62.9333	60.9767	78.2533	79.58	75.7967	probable cyclic nucleotide-gated ion channel 5 [Olea europaea var. sylvestris]
	MWXS20249_01mi_transcript_3910	29.2567	28.1833	30.57	20.2733	16.0767	17.1367	PREDICTED: probable serine/threonine-protein kinase DDB_G0276461 isoform X2 [Vitis vinifera]
	MWXS20249_01mi_transcript_395	40.3933	43.3567	44.2233	62.28	56.2133	58.2367	PREDICTED: calmodulin-binding transcription activator 3 isoform X2 [Vitis vinifera]
	MWXS20249_01mi_transcript_4015	15.54	13.3867	13.2533	12.34	10.3433	11.1567	CDPK-related kinase 5-like [Gossypium hirsutum]
	MWXS20249_01mi_transcript_4109	78.53	78.9967	74.1167	51.8467	51.7833	48.29	calcium-dependent protein kinase 12 [Camellia sinensis]
	MWXS20249_01mi_transcript_4251	40.8567	58.85	60.6	46.05	53.9	54.51	PREDICTED: cyclic nucleotide-gated ion channel 2 [Populus euphratica]
	MWXS20249_01mi_transcript_4299	5.50667	5.18667	5.94333	6.66667	4.32667	5.83667	PREDICTED: calcium-dependent protein kinase SK5-like [Daucus carota subsp. sativus]
	MWXS20249_01mi_transcript_447	55.61	56.3167	54.8833	17.28	16.7833	16.35	PREDICTED: calmodulin-binding transcription activator 3 isoform X2 [Vitis vinifera]
	MWXS20249_01mi_transcript_4485	29.2867	30.6567	29.2267	10.9367	10.66	9.9	calcium-dependent protein kinase 12 [Camellia sinensis]
	MWXS20249_01mi_transcript_4613	37.05	37.45	35.2733	1.15	1.39333	1.61667	calcium-dependent protein kinase 12 [Camellia sinensis]
	MWXS20249_01mi_transcript_464	18.0567	19.49	17.8467	20.8033	19.1967	20.3833	calmodulin-binding transcription activator 4 [Quercus suber]
	MWXS20249_01mi_transcript_4809	20.9367	24.3667	27.3133	4.47333	3.95667	4.55	calcium-dependent protein kinase 1 [Camellia sinensis]
	MWXS20249_01mi_transcript_4857	29.85	24.6967	27.32	23.6033	26.6533	22.7867	calcium-dependent protein kinase 8 [Camellia sinensis]
	MWXS20249_01mi_transcript_5008	11.49	11.7633	11.01	12.8133	10.7867	11.3733	K+-channel ERG [Handroanthus impetiginosus]
	MWXS20249_01mi_transcript_5076	0.05	0.21	0.13	0.186667	0.47	0.263333	calcium-dependent protein kinase 26 [Herrania umbratica]
	MWXS20249_01mi_transcript_5149	54.7933	78.94	80.7533	1.5	1.83	2.34333	PREDICTED: cyclic nucleotide-gated ion channel 2 isoform X2 [Juglans regia]
	MWXS20249_01mi_transcript_5236	56.42	62.1033	67.3	28.7667	23.92	25.4967	calcium-dependent protein kinase 26 [Carica papaya]
	MWXS20249_01mi_transcript_530	21.5633	22.69	22.5933	11.9833	13.0733	13.7267	calmodulin-binding transcription activator 4-like isoform X1 [Durio zibethinus]
	MWXS20249_01mi_transcript_5341	11.4367	11.3767	11.37	10.2067	11.02	10.21	calcium-dependent protein kinase 16 [Camellia sinensis]
	MWXS20249_01mi_transcript_5456	18.0167	19.5267	19.3933	17.3233	15.5967	16.5933	calmodulin-binding transcription activator 5 isoform X9 [Hevea brasiliensis]
	MWXS20249_01mi_transcript_5495	4.57	5.35333	5.14	9.13667	9.65333	9.08	LOW QUALITY PROTEIN: cyclic nucleotide-gated ion channel 1-like [Sesamum indicum]
	MWXS20249_01mi_transcript_5711	34.9	38.7867	39.5767	34.0567	35.8	38.3533	PREDICTED: CBL-interacting protein kinase 18-like [Nelumbo nucifera]
	MWXS20249_01mi_transcript_5748	22.78	18.6933	20.4467	18.16	21.0467	17.7233	Ca2+/calmodulin-dependent protein kinase, EF-Hand protein superfamily [Handroanthus impetiginosus]
	MWXS20249_01mi_transcript_5768	19.8567	25.2867	29.9667	35.8533	34.9867	37.4067	calcium-dependent protein kinase 1 [Camellia sinensis]
	MWXS20249_01mi_transcript_6127	15.5067	14.7333	13.93	17.8333	15.8233	16.0167	PREDICTED: calcium-dependent protein kinase SK5-like [Daucus carota subsp. sativus]
	MWXS20249_01mi_transcript_6158	17.1233	17.9267	18.2333	10.6133	11.6467	11.4167	PREDICTED: calcium-dependent protein kinase 26 [Vitis vinifera]
	MWXS20249_01mi_transcript_630	0.57	0.453333	0.51	22.6133	22.4933	23.9133	calmodulin-binding transcription activator 4-like isoform X4 [Durio zibethinus]
	MWXS20249_01mi_transcript_631	26.35	29.7367	28.53	26.84	28.6267	26.2633	calmodulin-binding transcription activator 4-like isoform X1 [Durio zibethinus]
	MWXS20249_01mi_transcript_644	7.61333	6.80667	6.18	20.27	18.47	17.41	PREDICTED: calmodulin-binding transcription activator 3 isoform X2 [Vitis vinifera]
	MWXS20249_01mi_transcript_647	6.73667	7.92667	6.41	0.773333	0.7	0.676667	PREDICTED: calmodulin-binding transcription activator 4-like [Solanum pennellii]
	MWXS20249_01mi_transcript_6501	53.2233	57.4033	57.17	23.1933	18.5433	30.24	PREDICTED: cyclic nucleotide-gated ion channel 4 [Ziziphus jujuba]
	MWXS20249_01mi_transcript_6579	2.27667	4.45667	4.33	28.79	33.9333	33.58	CBL-interacting protein kinase 07 [Vitis vinifera]
	MWXS20249_01mi_transcript_683	6.50667	6.29	6.22333	6.59667	5.03333	6.07333	calmodulin-binding transcription activator 4 [Quercus suber]
	MWXS20249_01mi_transcript_6836	0.92	0.44	0.47	10.6633	10.63	8.92	PREDICTED: calcium-dependent protein kinase SK5-like [Daucus carota subsp. sativus]
	MWXS20249_01mi_transcript_6854	14.72	27.77	24.22	15.0533	17.5633	15.0567	CBL-interacting protein kinase 07 [Vitis vinifera]
	MWXS20249_01mi_transcript_6914	11.28	9.83	10.1633	0.276667	0.206667	0.32	PREDICTED: calcium-dependent protein kinase SK5-like [Daucus carota subsp. sativus]
	MWXS20249_01mi_transcript_7158	27.59	26.9133	25.48	41.6767	43.32	43.7233	hypothetical protein CDL15_Pgr014752 [Punica granatum]
	MWXS20249_01mi_transcript_7217	17.0567	18.59	15.4067	18.3067	15.8567	17.7567	calcium-dependent protein kinase 8 [Camellia sinensis]
	MWXS20249_01mi_transcript_7364	32.8267	47.1467	44.77	10.7567	11.7667	10.62	CBL-interacting protein kinase 07 [Vitis vinifera]
	MWXS20249_01mi_transcript_7667	7.29	7.86333	6.59	11.14	8.55333	10.3467	PREDICTED: calcium-dependent protein kinase SK5-like [Daucus carota subsp. sativus]
	MWXS20249_01mi_transcript_7771	6.00333	12.0167	13.2467	24.0233	30.8967	23.5867	CBL-interacting protein kinase 07 [Vitis vinifera]
	MWXS20249_01mi_transcript_7772	6.53667	10.0867	11.09	37.26	46.19	52.5067	cyclic nucleotide-gated ion channel 2-like [Hevea brasiliensis]
	MWXS20249_01mi_transcript_7903	11.4467	10.9767	10.1433	0.333333	0.426667	0.376667	PREDICTED: calcium-dependent protein kinase SK5-like [Daucus carota subsp. sativus]
	MWXS20249_01mi_transcript_8170	9.27	8.38667	8.06	1.4	1.81	1.35333	CBL-interacting serine/threonine-protein kinase, putative [Ricinus communis]
	MWXS20249_01mi_transcript_8475	45.0133	48.3367	49.3767	1.83	1.79	1.55667	unnamed protein product [Coffea canephora]
	MWXS20249_01mi_transcript_8698	26.68	25.8533	25.06	39.6133	38.4133	33.2033	PREDICTED: calcium-dependent protein kinase 3 [Pyrus x bretschneideri]
	MWXS20249_01mi_transcript_8710	49.7	56.2333	57.36	45.04	34.9833	50.7167	CBL-interacting protein kinase 13 [Vitis vinifera]
	MWXS20249_01mi_transcript_8864	26.94	26.0767	22.29	12.45	10.3333	8.87	calcium-dependent protein kinase 3 [Camellia sinensis]
	MWXS20249_01mi_transcript_8912	0	0.0166667	0	0.0133333	0	0	PREDICTED: calcium-dependent protein kinase SK5-like [Daucus carota subsp. sativus]
	MWXS20249_01mi_transcript_893	10.66	10.6767	10.3133	33.7133	32.48	31.4767	TMV resistance protein N-like isoform X1 [Hevea brasiliensis]
	MWXS20249_01mi_transcript_8950	0.283333	0.386667	0.00666667	21.84	18.74	18.1433	PREDICTED: calcium-dependent protein kinase SK5-like [Daucus carota subsp. sativus]
	MWXS20249_01mi_transcript_9193	11.7533	11.47	12.5	12.1167	10.4633	12.3	calcium/calmodulin-regulated receptor-like kinase 2 [Prunus avium]
	MWXS20249_01mi_transcript_9446	41.45	58.87	57.0367	0	0	0	CBL-interacting protein kinase 07 [Vitis vinifera]
