# Supplementary material for: Full-length transcriptome profiling reveals insight into the cold response of two kiwifruit genotypes (A. arguta) with contrasting freezing tolerances
Source: BMC Plant Biol. 2021 Aug 11;21:365. doi: 10.1186/s12870-021-03152-w (PMC8356467; doi:10.1186/s12870-021-03152-w)
Supplement: Supplementary file 6 — Additional file 6 Table S3. DEGs related to TFs. [file 12870_2021_3152_MOESM6_ESM.xlsx]

## Sheet: Sheet1
Table S3 DEGs related to TFs
	Gene_id	FPKM-K0	FPKM-K1	FPKM-K4	FPKM-R0	FPKM-R1	FPKM-R4	Gene_description
ERF	MWXS20249_01mi_transcript_25742	78.4267	90.8267	87.1233	39.9233	54.8233	40.1633	PREDICTED: ethylene-responsive transcription factor ERF010-like [Erythranthe guttata]
	MWXS20249_01mi_transcript_16331	21.97	45.3733	43.0567	0.683333	1.69667	1.80333	ethylene response factor 3 [Actinidia deliciosa]
	MWXS20249_01mi_transcript_3519	35.99	75.33	81.5533	0.656667	1.96667	1.50667	ethylene response factor 3 [Actinidia deliciosa]
	MWXS20249_01mi_transcript_16458	18.1067	38.49	50.6333	0.53	2.12667	1.25333	PREDICTED: ethylene-responsive transcription factor RAP2-1-like [Juglans regia]
	MWXS20249_01mi_transcript_4673	19.0867	42.4567	47.2367	0.89	2.90667	2.43	ethylene response factor 3 [Actinidia deliciosa]
MYC	MWXS20249_01mi_transcript_4307	16.96	37.4667	61.8867	23.0467	35.2533	42.9167	MYC2 trancriptor [Camellia sinensis]
	MWXS20249_01mi_transcript_3104	20.91	41.3867	49.1733	19.93	33.3633	32.4067	MYC2 trancriptor [Camellia sinensis]
	MWXS20249_01mi_transcript_5270	23.88	36.22	37.6533	18.9333	26.6	27.19	MYC2 trancriptor [Camellia sinensis]
	MWXS20249_01mi_transcript_5072	15.8	22.9433	23.64	6.94	11.1167	14.2267	MYC2 trancriptor [Camellia sinensis]
	MWXS20249_01mi_transcript_3652	12.89	32.3933	50.7467	0.403333	0.826667	0.306667	MYC2 trancriptor [Camellia sinensis]
MYB	MWXS20249_01mi_transcript_7228	10.7033	12.6767	12.29	12.8633	14.1033	12.45	PREDICTED: uncharacterized protein LOC100256181 isoform X1 [Vitis vinifera]
	MWXS20249_01mi_transcript_19302	54.5567	77.7133	85.96	152.393	156.537	154.557	hypothetical protein AQUCO_00700776v1 [Aquilegia coerulea]
	MWXS20249_01mi_transcript_21980	11.3433	12.15	13.0733	28.5733	35.8433	35.9567	MYB1 [Actinidia chinensis]
	MWXS20249_01mi_transcript_20012	3.23667	3.66333	4.66	45.3033	20.9133	16.9167	transcription factor myb44 [Quercus suber]
	MWXS20249_01mi_transcript_22110	23.7433	23	23.7467	273.17	220.647	186.56	transcription factor MYB44-like [Durio zibethinus]
	MWXS20249_01mi_transcript_12944	6.93	6.68333	5.57333	6.58333	6.26	7.13	PREDICTED: uncharacterized protein LOC104601164 [Nelumbo nucifera]
