# Supplementary material for: Full-length transcriptome profiling reveals insight into the cold response of two kiwifruit genotypes (A. arguta) with contrasting freezing tolerances
Source: BMC Plant Biol. 2021 Aug 11;21:365. doi: 10.1186/s12870-021-03152-w (PMC8356467; doi:10.1186/s12870-021-03152-w)
Supplement: Supplementary file 7 — Additional file 7 Table S4. Top 100 hub genes in the blue module. [file 12870_2021_3152_MOESM7_ESM.xlsx]

## Sheet: top-rank
Table S4 Top 100 hub gene in the blue module
ID	Rank	W	KEGG	NR	Swissprot	Tremble	KOG	GO	Pfam
MWXS20249_01mi_transcript_20966	1	471000000	K00975 glucose-1-phosphate adenylyltransferase [EC:2.7.7.27] | (RefSeq) glucose-1-phosphate adenylyltransferase large subunit 1-like isoform X1 (A)	ADP glucose pyrophosphorylase [Actinidia deliciosa]	###############################################################################################################################################################################################################################################################	RecName: Full=Glucose-1-phosphate adenylyltransferase {ECO:0000256|RuleBase:RU362093}; EC=2.7.7.27 {ECO:0000256|RuleBase:RU362093}; AltName: Full=ADP-glucose pyrophosphorylase {ECO:0000256|RuleBase:RU362093};	GDP-mannose pyrophosphorylase/mannose-1-phosphate guanylyltransferase	GO:0009501,amyloplast; GO:0009507,chloroplast; GO:0005524,ATP binding; GO:0008878,glucose-1-phosphate adenylyltransferase activity; GO:0005978,glycogen biosynthetic process; GO:0019252,starch biosynthetic process	Nucleotidyl transferase
MWXS20249_01mi_transcript_3102	2	349000000	K16055 trehalose 6-phosphate synthase/phosphatase [EC:2.4.1.15 3.1.3.12] | (RefSeq) probable alpha,alpha-trehalose-phosphate synthase [UDP-forming] 9 (A)	trehalose-6-phosphate synthase [Camellia sinensis]	RecName: Full=Probable alpha,alpha-trehalose-phosphate synthase [UDP-forming] 11; EC=2.4.1.15; AltName: Full=Trehalose-6-phosphate synthase 11; Short=AtTPS11;	SubName: Full=Trehalose-6-phosphate synthase {ECO:0000313|EMBL:AGD98700.1};	Trehalose-6-phosphate synthase component TPS1 and related subunits	GO:0005829,cytosol; GO:0005739,mitochondrion; GO:0016791,phosphatase activity; GO:0016757,transferase activity, transferring glycosyl groups; GO:0005992,trehalose biosynthetic process; GO:0070413,trehalose metabolism in response to stress	Sucrose-6F-phosphate phosphohydrolase
MWXS20249_01mi_transcript_9316	3	293000000	K13679 granule-bound starch synthase [EC:2.4.1.242] | (RefSeq) granule-bound starch synthase 1, chloroplastic/amyloplastic-like (A)	granule-bound starch synthase 1, chloroplastic/amyloplastic [Quercus suber]	RecName: Full=Granule-bound starch synthase 1, chloroplastic/amyloplastic; EC=2.4.1.21; AltName: Full=Granule-bound starch synthase I; Short=GBSS-I; Flags: Precursor;	RecName: Full=Starch synthase, chloroplastic/amyloplastic {ECO:0000256|RuleBase:RU361232}; EC=2.4.1.- {ECO:0000256|RuleBase:RU361232};	--	GO:0009501,amyloplast; GO:0009507,chloroplast; GO:0033201,alpha-1,4-glucan synthase activity; GO:0004373,glycogen (starch) synthase activity; GO:0009011,starch synthase activity; GO:0019252,starch biosynthetic process	Glycosyl transferases group 1
MWXS20249_01mi_transcript_26947	4	246000000	K00975 glucose-1-phosphate adenylyltransferase [EC:2.7.7.27] | (RefSeq) glucose-1-phosphate adenylyltransferase large subunit 1-like isoform X1 (A)	ADP glucose pyrophosphorylase [Actinidia deliciosa]	###############################################################################################################################################################################################################################################################	RecName: Full=Glucose-1-phosphate adenylyltransferase {ECO:0000256|RuleBase:RU362093}; EC=2.7.7.27 {ECO:0000256|RuleBase:RU362093}; AltName: Full=ADP-glucose pyrophosphorylase {ECO:0000256|RuleBase:RU362093};	GDP-mannose pyrophosphorylase/mannose-1-phosphate guanylyltransferase	GO:0009501,amyloplast; GO:0009507,chloroplast; GO:0005524,ATP binding; GO:0008878,glucose-1-phosphate adenylyltransferase activity; GO:0005978,glycogen biosynthetic process; GO:0019252,starch biosynthetic process	--
MWXS20249_01mi_transcript_4773	5	233000000	K05349 beta-glucosidase [EC:3.2.1.21] | (RefSeq) uncharacterized protein LOC112003321 (A)	beta-glucosidase 4 GH3 family [Camellia sinensis]	RecName: Full=Beta-D-xylosidase 1; Short=AtBXL1; EC=3.2.1.-; AltName: Full=Alpha-L-arabinofuranosidase; EC=3.2.1.55; Flags: Precursor;	SubName: Full=Beta-glucosidase 4 GH3 family {ECO:0000313|EMBL:ARU79082.1};	--	GO:0048046,apoplast; GO:0009505,plant-type cell wall; GO:0005578,NA; GO:0046556,alpha-L-arabinofuranosidase activity; GO:0005975,carbohydrate metabolic process; GO:0010214,seed coat development	Glycosyl hydrolase family 3 C-terminal domain
MWXS20249_01mi_transcript_6581	6	232000000	K00975 glucose-1-phosphate adenylyltransferase [EC:2.7.7.27] | (RefSeq) glucose-1-phosphate adenylyltransferase large subunit 1-like isoform X1 (A)	ADP glucose pyrophosphorylase [Actinidia deliciosa]	###############################################################################################################################################################################################################################################################	RecName: Full=Glucose-1-phosphate adenylyltransferase {ECO:0000256|RuleBase:RU362093}; EC=2.7.7.27 {ECO:0000256|RuleBase:RU362093}; AltName: Full=ADP-glucose pyrophosphorylase {ECO:0000256|RuleBase:RU362093};	GDP-mannose pyrophosphorylase/mannose-1-phosphate guanylyltransferase	GO:0009501,amyloplast; GO:0009507,chloroplast; GO:0005524,ATP binding; GO:0008878,glucose-1-phosphate adenylyltransferase activity; GO:0005978,glycogen biosynthetic process; GO:0019252,starch biosynthetic process	MobA-like NTP transferase domain
MWXS20249_01mi_transcript_8444	7	203000000	K13679 granule-bound starch synthase [EC:2.4.1.242] | (RefSeq) granule-bound starch synthase 1, chloroplastic/amyloplastic (A)	granule-bound starch synthase [Castanea mollissima]	RecName: Full=Granule-bound starch synthase 1, chloroplastic/amyloplastic; EC=2.4.1.21; AltName: Full=Granule-bound starch synthase I; Short=GBSS-I; Flags: Precursor;	RecName: Full=Starch synthase, chloroplastic/amyloplastic {ECO:0000256|RuleBase:RU361232}; EC=2.4.1.- {ECO:0000256|RuleBase:RU361232};	--	GO:0009501,amyloplast; GO:0009507,chloroplast; GO:0033201,alpha-1,4-glucan synthase activity; GO:0004373,glycogen (starch) synthase activity; GO:0009011,starch synthase activity; GO:0019252,starch biosynthetic process	Glycosyl transferases group 1
MWXS20249_01mi_transcript_2969	8	196000000	K00695 sucrose synthase [EC:2.4.1.13] | (RefSeq) sucrose synthase 3 (A)	sucrose synthase [Actinidia deliciosa]	RecName: Full=Sucrose synthase 2; EC=2.4.1.13; AltName: Full=Sucrose-UDP glucosyltransferase 2;	RecName: Full=Sucrose synthase {ECO:0000256|RuleBase:RU280817}; EC=2.4.1.13 {ECO:0000256|RuleBase:RU280817};	Glycosyltransferase	GO:0016157,sucrose synthase activity; GO:0005985,sucrose metabolic process	Glycosyl transferases group 1
MWXS20249_01mi_transcript_5882	9	192000000	K01177 beta-amylase [EC:3.2.1.2] | (RefSeq) beta-amylase 8 (A)	BAM8 [Actinidia deliciosa]	RecName: Full=Beta-amylase 8; EC=3.2.1.2; AltName: Full=1,4-alpha-D-glucan maltohydrolase; AltName: Full=Beta-amylase 2;	RecName: Full=Beta-amylase {ECO:0000256|RuleBase:RU000509}; EC=3.2.1.2 {ECO:0000256|RuleBase:RU000509};	--	###############################################################################################################################################################################################################################################################	BES1/BZR1 plant transcription factor, N-terminal
MWXS20249_01mi_transcript_735	10	173000000	K16055 trehalose 6-phosphate synthase/phosphatase [EC:2.4.1.15 3.1.3.12] | (RefSeq) probable alpha,alpha-trehalose-phosphate synthase [UDP-forming] 7 (A)	alpha,alpha-trehalose-phosphate synthase 7 [Camellia sinensis]	RecName: Full=Probable alpha,alpha-trehalose-phosphate synthase [UDP-forming] 7; EC=2.4.1.15; AltName: Full=Trehalose-6-phosphate synthase 7; Short=AtTPS7;	SubName: Full=Alpha,alpha-trehalose-phosphate synthase 7 {ECO:0000313|EMBL:AJO70168.1};	Trehalose-6-phosphate synthase component TPS1 and related subunits	GO:0005829,cytosol; GO:0016791,phosphatase activity; GO:0016757,transferase activity, transferring glycosyl groups; GO:0005992,trehalose biosynthetic process; GO:0070413,trehalose metabolism in response to stress	haloacid dehalogenase-like hydrolase
MWXS20249_01mi_transcript_4498	11	173000000	K05349 beta-glucosidase [EC:3.2.1.21] | (RefSeq) uncharacterized protein LOC112003321 (A)	beta-glucosidase 4 GH3 family [Camellia sinensis]	RecName: Full=Beta-D-xylosidase 1; Short=AtBXL1; EC=3.2.1.-; AltName: Full=Alpha-L-arabinofuranosidase; EC=3.2.1.55; Flags: Precursor;	SubName: Full=Beta-glucosidase 4 GH3 family {ECO:0000313|EMBL:ARU79082.1};	--	GO:0048046,apoplast; GO:0009505,plant-type cell wall; GO:0005578,NA; GO:0046556,alpha-L-arabinofuranosidase activity; GO:0005975,carbohydrate metabolic process; GO:0010214,seed coat development	Glycosyl hydrolase family 3 C-terminal domain
MWXS20249_01mi_transcript_17860	12	167000000	K00975 glucose-1-phosphate adenylyltransferase [EC:2.7.7.27] | (RefSeq) glucose-1-phosphate adenylyltransferase large subunit 1-like isoform X1 (A)	ADP glucose pyrophosphorylase [Actinidia deliciosa]	###############################################################################################################################################################################################################################################################	RecName: Full=Glucose-1-phosphate adenylyltransferase {ECO:0000256|RuleBase:RU362093}; EC=2.7.7.27 {ECO:0000256|RuleBase:RU362093}; AltName: Full=ADP-glucose pyrophosphorylase {ECO:0000256|RuleBase:RU362093};	GDP-mannose pyrophosphorylase/mannose-1-phosphate guanylyltransferase	GO:0009501,amyloplast; GO:0009507,chloroplast; GO:0005524,ATP binding; GO:0008878,glucose-1-phosphate adenylyltransferase activity; GO:0005978,glycogen biosynthetic process; GO:0019252,starch biosynthetic process	Nucleotidyl transferase
MWXS20249_01mi_transcript_2431	13	162000000	K00695 sucrose synthase [EC:2.4.1.13] | (RefSeq) sucrose synthase 2 isoform X1 (A)	sucrose synthase [Actinidia deliciosa]	RecName: Full=Sucrose synthase 2; EC=2.4.1.13; AltName: Full=Sucrose-UDP glucosyltransferase 2;	RecName: Full=Sucrose synthase {ECO:0000256|RuleBase:RU280817}; EC=2.4.1.13 {ECO:0000256|RuleBase:RU280817};	Glycosyltransferase	GO:0016157,sucrose synthase activity; GO:0005985,sucrose metabolic process	Glycosyl transferases group 1
MWXS20249_01mi_transcript_14177	14	162000000	K01177 beta-amylase [EC:3.2.1.2] | (RefSeq) beta-amylase 3, chloroplastic (A)	beta-amylase [Actinidia chinensis]	RecName: Full=Beta-amylase 3, chloroplastic; EC=3.2.1.2; AltName: Full=1,4-alpha-D-glucan maltohydrolase; AltName: Full=Beta-amylase 8; AltName: Full=Chloroplast beta-amylase; Short=CT-BMY; Flags: Precursor;	RecName: Full=Beta-amylase {ECO:0000256|RuleBase:RU000509}; EC=3.2.1.2 {ECO:0000256|RuleBase:RU000509};	--	GO:0009570,chloroplast stroma; GO:0102229,amylopectin maltohydrolase activity; GO:0016161,beta-amylase activity; GO:0000024,maltose biosynthetic process; GO:0009409,response to cold; GO:0005983,starch catabolic process	Glycosyl hydrolase family 14
MWXS20249_01mi_transcript_2916	15	156000000	K00700 1,4-alpha-glucan branching enzyme [EC:2.4.1.18] | (RefSeq) 1,4-alpha-glucan-branching enzyme 1, chloroplastic/amyloplastic (A)	1,4-alpha-glucan-branching enzyme 1, chloroplastic/amyloplastic-like isoform X2 [Manihot esculenta]	RecName: Full=1,4-alpha-glucan-branching enzyme; EC=2.4.1.18; AltName: Full=Q-enzyme; AltName: Full=Starch-branching enzyme;	SubName: Full=Uncharacterized protein {ECO:0000313|EMBL:CBI18866.3};	1,4-alpha-glucan branching enzyme/starch branching enzyme II	###############################################################################################################################################################################################################################################################	Alpha amylase, catalytic domain
MWXS20249_01mi_transcript_2396	16	152000000	K00700 1,4-alpha-glucan branching enzyme [EC:2.4.1.18] | (RefSeq) 1,4-alpha-glucan-branching enzyme 1, chloroplastic/amyloplastic (A)	PREDICTED: 1,4-alpha-glucan-branching enzyme 1, chloroplastic/amyloplastic isoform X1 [Vitis vinifera]	RecName: Full=1,4-alpha-glucan-branching enzyme; EC=2.4.1.18; AltName: Full=Q-enzyme; AltName: Full=Starch-branching enzyme;	SubName: Full=Uncharacterized protein {ECO:0000313|EMBL:CBI18866.3};	1,4-alpha-glucan branching enzyme/starch branching enzyme II	###############################################################################################################################################################################################################################################################	Alpha amylase, catalytic domain
MWXS20249_01mi_transcript_16020	17	149000000	K13679 granule-bound starch synthase [EC:2.4.1.242] | (RefSeq) granule-bound starch synthase 1, chloroplastic/amyloplastic-like (A)	granule-bound starch synthase 1, chloroplastic/amyloplastic [Quercus suber]	RecName: Full=Granule-bound starch synthase 1, chloroplastic/amyloplastic; EC=2.4.1.242; AltName: Full=Granule-bound starch synthase I; Short=GBSS-I; Flags: Precursor;	RecName: Full=Starch synthase, chloroplastic/amyloplastic {ECO:0000256|RuleBase:RU361232}; EC=2.4.1.- {ECO:0000256|RuleBase:RU361232};	--	GO:0009501,amyloplast; GO:0009507,chloroplast; GO:0102502,ADP-glucose-starch glucosyltransferase activity; GO:0004373,glycogen (starch) synthase activity; GO:0019252,starch biosynthetic process	Glycosyl transferases group 1
MWXS20249_01mi_transcript_10113	18	147000000	K13679 granule-bound starch synthase [EC:2.4.1.242] | (RefSeq) granule-bound starch synthase 1, chloroplastic/amyloplastic-like (A)	granule-bound starch synthase [Castanea mollissima]	RecName: Full=Granule-bound starch synthase 1, chloroplastic/amyloplastic; EC=2.4.1.21; AltName: Full=Granule-bound starch synthase I; Short=GBSS-I; Flags: Precursor;	RecName: Full=Starch synthase, chloroplastic/amyloplastic {ECO:0000256|RuleBase:RU361232}; EC=2.4.1.- {ECO:0000256|RuleBase:RU361232};	--	GO:0009501,amyloplast; GO:0009507,chloroplast; GO:0033201,alpha-1,4-glucan synthase activity; GO:0004373,glycogen (starch) synthase activity; GO:0009011,starch synthase activity; GO:0019252,starch biosynthetic process	Glycosyl transferases group 1
MWXS20249_01mi_transcript_508	19	142000000	K00703 starch synthase [EC:2.4.1.21] | (RefSeq) probable starch synthase 4, chloroplastic/amyloplastic (A)	starch synthase [Camellia sinensis]	###############################################################################################################################################################################################################################################################	SubName: Full=Starch synthase {ECO:0000313|EMBL:AKQ62851.1};	--	GO:0009501,amyloplast; GO:0009507,chloroplast; GO:0033201,alpha-1,4-glucan synthase activity; GO:0004373,glycogen (starch) synthase activity; GO:0009011,starch synthase activity; GO:0019252,starch biosynthetic process; GO:0005982,starch metabolic process	Glycosyl transferase 4-like domain
MWXS20249_01mi_transcript_12638	20	140000000	K00700 1,4-alpha-glucan branching enzyme [EC:2.4.1.18] | (RefSeq) 1,4-alpha-glucan-branching enzyme 1, chloroplastic/amyloplastic isoform X1 (A)	1,4-alpha-glucan-branching enzyme 1, chloroplastic/amyloplastic isoform X1 [Jatropha curcas]	RecName: Full=1,4-alpha-glucan-branching enzyme 1, chloroplastic/amyloplastic; EC=2.4.1.18; AltName: Full=Starch branching enzyme I; Flags: Precursor; Fragment;	SubName: Full=Uncharacterized protein {ECO:0000313|EMBL:KDP36796.1};	1,4-alpha-glucan branching enzyme/starch branching enzyme II	###############################################################################################################################################################################################################################################################	Alpha amylase, C-terminal all-beta domain
MWXS20249_01mi_transcript_27422	21	137000000	K13679 granule-bound starch synthase [EC:2.4.1.242] | (Kazusa) Lj5g3v1262950.1; - (A)	granule bound starch synthase Ia precursor, partial [Elaeis guineensis]	RecName: Full=Granule-bound starch synthase 1, chloroplastic/amyloplastic; EC=2.4.1.21; AltName: Full=Granule-bound starch synthase I; Short=GBSS-I; Flags: Precursor;	SubName: Full=GBSSIIa {ECO:0000313|EMBL:JAD94382.1};	--	GO:0009501,amyloplast; GO:0009507,chloroplast; GO:0033201,alpha-1,4-glucan synthase activity; GO:0004373,glycogen (starch) synthase activity; GO:0009011,starch synthase activity; GO:0019252,starch biosynthetic process	--
MWXS20249_01mi_transcript_8597	22	133000000	K00975 glucose-1-phosphate adenylyltransferase [EC:2.7.7.27] | (RefSeq) glucose-1-phosphate adenylyltransferase large subunit 1-like isoform X1 (A)	ADP glucose pyrophosphorylase [Actinidia deliciosa]	###############################################################################################################################################################################################################################################################	RecName: Full=Glucose-1-phosphate adenylyltransferase {ECO:0000256|RuleBase:RU362093}; EC=2.7.7.27 {ECO:0000256|RuleBase:RU362093}; AltName: Full=ADP-glucose pyrophosphorylase {ECO:0000256|RuleBase:RU362093};	GDP-mannose pyrophosphorylase/mannose-1-phosphate guanylyltransferase	GO:0009501,amyloplast; GO:0009507,chloroplast; GO:0005524,ATP binding; GO:0008878,glucose-1-phosphate adenylyltransferase activity; GO:0005978,glycogen biosynthetic process; GO:0019252,starch biosynthetic process	MobA-like NTP transferase domain
MWXS20249_01mi_transcript_22110	23	128000000	K09422 transcription factor MYB, plant | (RefSeq) transcription factor MYB44-like (A)	transcription factor MYB44-like [Durio zibethinus]	RecName: Full=Transcription factor MYB73 {ECO:0000303|PubMed:11597504}; AltName: Full=Myb-related protein 73 {ECO:0000303|PubMed:11597504}; Short=AtMYB73 {ECO:0000303|PubMed:11597504};	SubName: Full=MYB family protein {ECO:0000313|EMBL:AIT52202.1};	Transcription factor, Myb superfamily	###############################################################################################################################################################################################################################################################	SLIDE
MWXS20249_01mi_transcript_6732	24	126000000	K00695 sucrose synthase [EC:2.4.1.13] | (RefSeq) sucrose synthase 2 isoform X1 (A)	sucrose synthase [Actinidia deliciosa]	RecName: Full=Sucrose synthase 2; EC=2.4.1.13; AltName: Full=Sucrose-UDP glucosyltransferase 2;	RecName: Full=Sucrose synthase {ECO:0000256|RuleBase:RU280817}; EC=2.4.1.13 {ECO:0000256|RuleBase:RU280817};	Glycosyltransferase	GO:0016157,sucrose synthase activity; GO:0005985,sucrose metabolic process	Glycosyl transferases group 1
MWXS20249_01mi_transcript_6933	25	122000000	K01177 beta-amylase [EC:3.2.1.2] | (RefSeq) beta-amylase 1, chloroplastic (A)	beta-amylase 1, chloroplastic [Sesamum indicum]	RecName: Full=Beta-amylase 1, chloroplastic; EC=3.2.1.2; AltName: Full=1,4-alpha-D-glucan maltohydrolase; AltName: Full=Beta-amylase 7; AltName: Full=Thioredoxin-regulated beta-amylase; Short=TR-BAMY; Flags: Precursor;	SubName: Full=beta-amylase 1, chloroplastic-like {ECO:0000313|RefSeq:XP_018858814.1};	--	GO:0009507,chloroplast; GO:0005829,cytosol; GO:0005634,nucleus; GO:0102229,amylopectin maltohydrolase activity; GO:0016161,beta-amylase activity; GO:0009414,response to water deprivation; GO:0005983,starch catabolic process	Glycosyl hydrolase family 14
MWXS20249_01mi_transcript_11130	26	121000000	K00975 glucose-1-phosphate adenylyltransferase [EC:2.7.7.27] | (RefSeq) glucose-1-phosphate adenylyltransferase small subunit 2, chloroplastic (A)	ADP glucose pyrophosphorylase [Actinidia chinensis]	###############################################################################################################################################################################################################################################################	RecName: Full=Glucose-1-phosphate adenylyltransferase {ECO:0000256|RuleBase:RU362093}; EC=2.7.7.27 {ECO:0000256|RuleBase:RU362093}; AltName: Full=ADP-glucose pyrophosphorylase {ECO:0000256|RuleBase:RU362093};	GDP-mannose pyrophosphorylase/mannose-1-phosphate guanylyltransferase	GO:0009507,chloroplast; GO:0005524,ATP binding; GO:0008878,glucose-1-phosphate adenylyltransferase activity; GO:0005978,glycogen biosynthetic process; GO:0019252,starch biosynthetic process	Bacterial transferase hexapeptide (six repeats)
MWXS20249_01mi_transcript_10190	27	121000000	K01177 beta-amylase [EC:3.2.1.2] | (RefSeq) beta-amylase 3, chloroplastic (A)	beta-amylase [Actinidia chinensis]	RecName: Full=Beta-amylase 3, chloroplastic; EC=3.2.1.2; AltName: Full=1,4-alpha-D-glucan maltohydrolase; AltName: Full=Beta-amylase 8; AltName: Full=Chloroplast beta-amylase; Short=CT-BMY; Flags: Precursor;	RecName: Full=Beta-amylase {ECO:0000256|RuleBase:RU000509}; EC=3.2.1.2 {ECO:0000256|RuleBase:RU000509};	--	GO:0009570,chloroplast stroma; GO:0102229,amylopectin maltohydrolase activity; GO:0016161,beta-amylase activity; GO:0000024,maltose biosynthetic process; GO:0009409,response to cold; GO:0005983,starch catabolic process	Glycosyl hydrolase family 14
MWXS20249_01mi_transcript_11507	28	117000000	K00703 starch synthase [EC:2.4.1.21] | (RefSeq) probable starch synthase 4, chloroplastic/amyloplastic (A)	starch synthase [Camellia sinensis]	###############################################################################################################################################################################################################################################################	SubName: Full=Starch synthase {ECO:0000313|EMBL:AKQ62851.1};	--	GO:0009501,amyloplast; GO:0009507,chloroplast; GO:0033201,alpha-1,4-glucan synthase activity; GO:0004373,glycogen (starch) synthase activity; GO:0009011,starch synthase activity; GO:0019252,starch biosynthetic process; GO:0005982,starch metabolic process	Glycosyl transferases group 1
MWXS20249_01mi_transcript_4046	29	113000000	K13679 granule-bound starch synthase [EC:2.4.1.242] | (RefSeq) granule-bound starch synthase 1, chloroplastic/amyloplastic (A)	granule-bound starch synthase [Castanea mollissima]	RecName: Full=Granule-bound starch synthase 1, chloroplastic/amyloplastic; EC=2.4.1.21; AltName: Full=Granule-bound starch synthase I; Short=GBSS-I; Flags: Precursor;	RecName: Full=Starch synthase, chloroplastic/amyloplastic {ECO:0000256|RuleBase:RU361232}; EC=2.4.1.- {ECO:0000256|RuleBase:RU361232};	--	GO:0009501,amyloplast; GO:0009507,chloroplast; GO:0033201,alpha-1,4-glucan synthase activity; GO:0004373,glycogen (starch) synthase activity; GO:0009011,starch synthase activity; GO:0019252,starch biosynthetic process	Glycosyl transferases group 1
MWXS20249_01mi_transcript_18721	30	112000000	K00975 glucose-1-phosphate adenylyltransferase [EC:2.7.7.27] | (RefSeq) glucose-1-phosphate adenylyltransferase small subunit, chloroplastic/amyloplastic (A)	glucose-1-phosphate adenylyltransferase small subunit, chloroplastic/amyloplastic [Durio zibethinus]	###############################################################################################################################################################################################################################################################	RecName: Full=Glucose-1-phosphate adenylyltransferase {ECO:0000256|RuleBase:RU362093}; EC=2.7.7.27 {ECO:0000256|RuleBase:RU362093}; AltName: Full=ADP-glucose pyrophosphorylase {ECO:0000256|RuleBase:RU362093};	GDP-mannose pyrophosphorylase/mannose-1-phosphate guanylyltransferase	GO:0009501,amyloplast; GO:0009507,chloroplast; GO:0005524,ATP binding; GO:0008878,glucose-1-phosphate adenylyltransferase activity; GO:0005978,glycogen biosynthetic process; GO:0019252,starch biosynthetic process	Bacterial transferase hexapeptide (six repeats)
MWXS20249_01mi_transcript_2222	31	106000000	K13679 granule-bound starch synthase [EC:2.4.1.242] | (RefSeq) granule-bound starch synthase 1, chloroplastic/amyloplastic (A)	granule-bound starch synthase [Castanea mollissima]	RecName: Full=Granule-bound starch synthase 1, chloroplastic/amyloplastic; EC=2.4.1.21; AltName: Full=Granule-bound starch synthase I; Short=GBSS-I; Flags: Precursor;	RecName: Full=Starch synthase, chloroplastic/amyloplastic {ECO:0000256|RuleBase:RU361232}; EC=2.4.1.- {ECO:0000256|RuleBase:RU361232};	--	GO:0009501,amyloplast; GO:0009507,chloroplast; GO:0033201,alpha-1,4-glucan synthase activity; GO:0004373,glycogen (starch) synthase activity; GO:0009011,starch synthase activity; GO:0019252,starch biosynthetic process	Glycosyl transferases group 1
MWXS20249_01mi_transcript_4921	32	104000000	K13679 granule-bound starch synthase [EC:2.4.1.242] | (RefSeq) granule-bound starch synthase 1, chloroplastic/amyloplastic (A)	granule-bound starch synthase [Castanea mollissima]	RecName: Full=Granule-bound starch synthase 1, chloroplastic/amyloplastic; EC=2.4.1.21; AltName: Full=Granule-bound starch synthase I; Short=GBSS-I; Flags: Precursor;	RecName: Full=Starch synthase, chloroplastic/amyloplastic {ECO:0000256|RuleBase:RU361232}; EC=2.4.1.- {ECO:0000256|RuleBase:RU361232};	--	GO:0009501,amyloplast; GO:0009507,chloroplast; GO:0033201,alpha-1,4-glucan synthase activity; GO:0004373,glycogen (starch) synthase activity; GO:0009011,starch synthase activity; GO:0019252,starch biosynthetic process	Glycosyl transferases group 1
MWXS20249_01mi_transcript_7332	33	96600000	K00975 glucose-1-phosphate adenylyltransferase [EC:2.7.7.27] | (RefSeq) glucose-1-phosphate adenylyltransferase large subunit 1-like isoform X1 (A)	ADP glucose pyrophosphorylase [Actinidia deliciosa]	###############################################################################################################################################################################################################################################################	RecName: Full=Glucose-1-phosphate adenylyltransferase {ECO:0000256|RuleBase:RU362093}; EC=2.7.7.27 {ECO:0000256|RuleBase:RU362093}; AltName: Full=ADP-glucose pyrophosphorylase {ECO:0000256|RuleBase:RU362093};	GDP-mannose pyrophosphorylase/mannose-1-phosphate guanylyltransferase	GO:0009501,amyloplast; GO:0009507,chloroplast; GO:0005524,ATP binding; GO:0008878,glucose-1-phosphate adenylyltransferase activity; GO:0005978,glycogen biosynthetic process; GO:0019252,starch biosynthetic process	MobA-like NTP transferase domain
MWXS20249_01mi_transcript_8143	34	91300000	K16055 trehalose 6-phosphate synthase/phosphatase [EC:2.4.1.15 3.1.3.12] | (RefSeq) probable alpha,alpha-trehalose-phosphate synthase [UDP-forming] 11 (A)	trehalose-6-phosphate synthase [Camellia sinensis]	RecName: Full=Probable alpha,alpha-trehalose-phosphate synthase [UDP-forming] 11; EC=2.4.1.15; AltName: Full=Trehalose-6-phosphate synthase 11; Short=AtTPS11;	SubName: Full=Trehalose-6-phosphate synthase {ECO:0000313|EMBL:AGD98700.1};	Trehalose-6-phosphate synthase component TPS1 and related subunits	GO:0005829,cytosol; GO:0005739,mitochondrion; GO:0016791,phosphatase activity; GO:0016757,transferase activity, transferring glycosyl groups; GO:0005992,trehalose biosynthetic process; GO:0070413,trehalose metabolism in response to stress	Sucrose-6F-phosphate phosphohydrolase
MWXS20249_01mi_transcript_21784	35	90400000	K00700 1,4-alpha-glucan branching enzyme [EC:2.4.1.18] | (RefSeq) 1,4-alpha-glucan-branching enzyme 1, chloroplastic/amyloplastic-like (A)	1,4-alpha-glucan-branching enzyme 1, chloroplastic/amyloplastic isoform X2 [Jatropha curcas]	RecName: Full=1,4-alpha-glucan-branching enzyme 1, chloroplastic/amyloplastic; EC=2.4.1.18; AltName: Full=Starch branching enzyme I; Flags: Precursor; Fragment;	SubName: Full=Uncharacterized protein {ECO:0000313|EMBL:KDP36796.1};	1,4-alpha-glucan branching enzyme/starch branching enzyme II	###############################################################################################################################################################################################################################################################	Alpha amylase, C-terminal all-beta domain
MWXS20249_01mi_transcript_1446	36	89500000	K16055 trehalose 6-phosphate synthase/phosphatase [EC:2.4.1.15 3.1.3.12] | (RefSeq) alpha,alpha-trehalose-phosphate synthase [UDP-forming] 5 (A)	alpha,alpha-trehalose-phosphate synthase 5 [Camellia sinensis]	RecName: Full=Alpha,alpha-trehalose-phosphate synthase [UDP-forming] 5; EC=2.4.1.15; AltName: Full=Trehalose-6-phosphate synthase 5; Short=AtTPS5;	SubName: Full=Alpha,alpha-trehalose-phosphate synthase 5 {ECO:0000313|EMBL:AJO70167.1};	Trehalose-6-phosphate synthase component TPS1 and related subunits	GO:0005737,cytoplasm; GO:0016791,phosphatase activity; GO:0016757,transferase activity, transferring glycosyl groups; GO:0005992,trehalose biosynthetic process; GO:0070413,trehalose metabolism in response to stress	haloacid dehalogenase-like hydrolase
MWXS20249_01mi_transcript_25742	37	81900000	K09286 EREBP-like factor | (RefSeq) ethylene-responsive transcription factor ERF011-like (A)	PREDICTED: ethylene-responsive transcription factor ERF010-like [Erythranthe guttata]	RecName: Full=Ethylene-responsive transcription factor ERF008;	SubName: Full=Uncharacterized protein {ECO:0000313|EMBL:CCB45817.1};	--	GO:0005634,nucleus; GO:0003677,DNA binding; GO:0003700,DNA-binding transcription factor activity; GO:0009873,ethylene-activated signaling pathway; GO:0006351,transcription, DNA-templated	AP2 domain
MWXS20249_01mi_transcript_26430	38	81500000	K00975 glucose-1-phosphate adenylyltransferase [EC:2.7.7.27] | (RefSeq) glucose-1-phosphate adenylyltransferase small subunit 2, chloroplastic (A)	glucose-1-phosphate adenylyltransferase small subunit 2, chloroplastic [Carica papaya]	###############################################################################################################################################################################################################################################################	SubName: Full=Uncharacterized protein {ECO:0000313|EMBL:KDO42097.1};	GDP-mannose pyrophosphorylase/mannose-1-phosphate guanylyltransferase	GO:0009507,chloroplast; GO:0005524,ATP binding; GO:0008878,glucose-1-phosphate adenylyltransferase activity; GO:0005978,glycogen biosynthetic process; GO:0019252,starch biosynthetic process	Bacterial transferase hexapeptide (six repeats)
MWXS20249_01mi_transcript_22858	39	80500000	K01177 beta-amylase [EC:3.2.1.2] | (RefSeq) beta-amylase 3, chloroplastic (A)	beta-amylase [Actinidia chinensis]	RecName: Full=Beta-amylase 3, chloroplastic; EC=3.2.1.2; AltName: Full=1,4-alpha-D-glucan maltohydrolase; AltName: Full=Beta-amylase 8; AltName: Full=Chloroplast beta-amylase; Short=CT-BMY; Flags: Precursor;	RecName: Full=Beta-amylase {ECO:0000256|RuleBase:RU000509}; EC=3.2.1.2 {ECO:0000256|RuleBase:RU000509};	--	GO:0009570,chloroplast stroma; GO:0102229,amylopectin maltohydrolase activity; GO:0016161,beta-amylase activity; GO:0000024,maltose biosynthetic process; GO:0009409,response to cold; GO:0005983,starch catabolic process	Glycosyl hydrolase family 14
MWXS20249_01mi_transcript_1460	40	79500000	K16055 trehalose 6-phosphate synthase/phosphatase [EC:2.4.1.15 3.1.3.12] | (RefSeq) probable alpha,alpha-trehalose-phosphate synthase [UDP-forming] 7 (A)	alpha,alpha-trehalose-phosphate synthase 7 [Camellia sinensis]	RecName: Full=Probable alpha,alpha-trehalose-phosphate synthase [UDP-forming] 7; EC=2.4.1.15; AltName: Full=Trehalose-6-phosphate synthase 7; Short=AtTPS7;	SubName: Full=Alpha,alpha-trehalose-phosphate synthase 7 {ECO:0000313|EMBL:AJO70168.1};	Trehalose-6-phosphate synthase component TPS1 and related subunits	GO:0005829,cytosol; GO:0016791,phosphatase activity; GO:0016757,transferase activity, transferring glycosyl groups; GO:0005992,trehalose biosynthetic process; GO:0070413,trehalose metabolism in response to stress	haloacid dehalogenase-like hydrolase
MWXS20249_01mi_transcript_9742	41	79100000	K00975 glucose-1-phosphate adenylyltransferase [EC:2.7.7.27] | (RefSeq) glucose-1-phosphate adenylyltransferase large subunit 1-like isoform X1 (A)	ADP glucose pyrophosphorylase [Actinidia deliciosa]	###############################################################################################################################################################################################################################################################	RecName: Full=Glucose-1-phosphate adenylyltransferase {ECO:0000256|RuleBase:RU362093}; EC=2.7.7.27 {ECO:0000256|RuleBase:RU362093}; AltName: Full=ADP-glucose pyrophosphorylase {ECO:0000256|RuleBase:RU362093};	GDP-mannose pyrophosphorylase/mannose-1-phosphate guanylyltransferase	GO:0009501,amyloplast; GO:0009507,chloroplast; GO:0005524,ATP binding; GO:0008878,glucose-1-phosphate adenylyltransferase activity; GO:0005978,glycogen biosynthetic process; GO:0019252,starch biosynthetic process	MobA-like NTP transferase domain
MWXS20249_01mi_transcript_15283	42	72000000	K13199 plasminogen activator inhibitor 1 RNA-binding protein | (RefSeq) RGG repeats nuclear RNA binding protein A-like (A)	rgg repeats nuclear rna binding protein b [Quercus suber]	--	SubName: Full=Uncharacterized protein {ECO:0000313|EMBL:JAG98278.1};	--	--	Hyaluronan / mRNA binding family
MWXS20249_01mi_transcript_14968	43	61400000	--	hypothetical protein CFP56_63015 [Quercus suber]	--	--	--	--	Nematode fatty acid retinoid binding protein (Gp-FAR-1)
MWXS20249_01mi_transcript_7301	44	59600000	K01177 beta-amylase [EC:3.2.1.2] | (RefSeq) inactive beta-amylase 9 isoform X1 (A)	beta-amylase [Actinidia arguta]	RecName: Full=Inactive beta-amylase 9; AltName: Full=1,4-alpha-D-glucan maltohydrolase; AltName: Full=Inactive beta-amylase 3;	RecName: Full=Beta-amylase {ECO:0000256|RuleBase:RU000509}; EC=3.2.1.2 {ECO:0000256|RuleBase:RU000509};	--	GO:0005737,cytoplasm; GO:0016161,beta-amylase activity; GO:0000272,polysaccharide catabolic process	Glycosyl hydrolase family 14
MWXS20249_01mi_transcript_5170	45	59200000	K01177 beta-amylase [EC:3.2.1.2] | (RefSeq) beta-amylase 3, chloroplastic (A)	beta-amylase [Actinidia chinensis]	RecName: Full=Beta-amylase 3, chloroplastic; EC=3.2.1.2; AltName: Full=1,4-alpha-D-glucan maltohydrolase; AltName: Full=Beta-amylase 8; AltName: Full=Chloroplast beta-amylase; Short=CT-BMY; Flags: Precursor;	RecName: Full=Beta-amylase {ECO:0000256|RuleBase:RU000509}; EC=3.2.1.2 {ECO:0000256|RuleBase:RU000509};	--	GO:0009570,chloroplast stroma; GO:0102229,amylopectin maltohydrolase activity; GO:0016161,beta-amylase activity; GO:0000024,maltose biosynthetic process; GO:0009409,response to cold; GO:0005983,starch catabolic process	Glycosyl hydrolase family 14
MWXS20249_01mi_transcript_13750	46	56600000	K00695 sucrose synthase [EC:2.4.1.13] | (RefSeq) sucrose synthase 2 (A)	sucrose synthase [Actinidia deliciosa]	RecName: Full=Sucrose synthase 3; Short=AtSUS3; EC=2.4.1.13; AltName: Full=Sucrose-UDP glucosyltransferase 3;	RecName: Full=Sucrose synthase {ECO:0000256|RuleBase:RU280817}; EC=2.4.1.13 {ECO:0000256|RuleBase:RU280817};	Glycosyltransferase	GO:0016157,sucrose synthase activity; GO:0010555,response to mannitol; GO:0009414,response to water deprivation; GO:0010431,seed maturation; GO:0005982,starch metabolic process; GO:0005985,sucrose metabolic process	Glycosyl transferases group 1
MWXS20249_01mi_transcript_14490	47	56600000	K00975 glucose-1-phosphate adenylyltransferase [EC:2.7.7.27] | (RefSeq) glucose-1-phosphate adenylyltransferase small subunit, chloroplastic/amyloplastic (A)	ADP glucose pyrophosphorylase [Actinidia chinensis]	###############################################################################################################################################################################################################################################################	RecName: Full=Glucose-1-phosphate adenylyltransferase {ECO:0000256|RuleBase:RU362093}; EC=2.7.7.27 {ECO:0000256|RuleBase:RU362093}; AltName: Full=ADP-glucose pyrophosphorylase {ECO:0000256|RuleBase:RU362093};	GDP-mannose pyrophosphorylase/mannose-1-phosphate guanylyltransferase	GO:0009507,chloroplast; GO:0005524,ATP binding; GO:0008878,glucose-1-phosphate adenylyltransferase activity; GO:0005978,glycogen biosynthetic process; GO:0019252,starch biosynthetic process	Nucleotidyl transferase
MWXS20249_01mi_transcript_6716	48	54100000	K01177 beta-amylase [EC:3.2.1.2] | (RefSeq) beta-amylase 1, chloroplastic (A)	beta-amylase 4 [Camellia sinensis]	RecName: Full=Beta-amylase 1, chloroplastic; EC=3.2.1.2; AltName: Full=1,4-alpha-D-glucan maltohydrolase; AltName: Full=Beta-amylase 7; AltName: Full=Thioredoxin-regulated beta-amylase; Short=TR-BAMY; Flags: Precursor;	RecName: Full=Beta-amylase {ECO:0000256|RuleBase:RU000509}; EC=3.2.1.2 {ECO:0000256|RuleBase:RU000509};	--	GO:0009507,chloroplast; GO:0005829,cytosol; GO:0005634,nucleus; GO:0102229,amylopectin maltohydrolase activity; GO:0016161,beta-amylase activity; GO:0009414,response to water deprivation; GO:0005983,starch catabolic process	Glycosyl hydrolase family 14
MWXS20249_01mi_transcript_23032	49	53600000	K01177 beta-amylase [EC:3.2.1.2] | (RefSeq) beta-amylase 3, chloroplastic (A)	beta-amylase [Actinidia chinensis]	RecName: Full=Beta-amylase 3, chloroplastic; EC=3.2.1.2; AltName: Full=1,4-alpha-D-glucan maltohydrolase; AltName: Full=Beta-amylase 8; AltName: Full=Chloroplast beta-amylase; Short=CT-BMY; Flags: Precursor;	RecName: Full=Beta-amylase {ECO:0000256|RuleBase:RU000509}; EC=3.2.1.2 {ECO:0000256|RuleBase:RU000509};	--	GO:0009570,chloroplast stroma; GO:0102229,amylopectin maltohydrolase activity; GO:0016161,beta-amylase activity; GO:0000024,maltose biosynthetic process; GO:0009409,response to cold; GO:0005983,starch catabolic process	Glycosyl hydrolase family 14
MWXS20249_01mi_transcript_2456	50	51900000	K00700 1,4-alpha-glucan branching enzyme [EC:2.4.1.18] | (RefSeq) 1,4-alpha-glucan-branching enzyme 1, chloroplastic/amyloplastic (A)	PREDICTED: 1,4-alpha-glucan-branching enzyme 1, chloroplastic/amyloplastic isoform X1 [Vitis vinifera]	RecName: Full=1,4-alpha-glucan-branching enzyme; EC=2.4.1.18; AltName: Full=Q-enzyme; AltName: Full=Starch-branching enzyme;	SubName: Full=Uncharacterized protein {ECO:0000313|EMBL:CBI18866.3};	1,4-alpha-glucan branching enzyme/starch branching enzyme II	###############################################################################################################################################################################################################################################################	Alpha amylase, catalytic domain
MWXS20249_01mi_transcript_19302	51	51600000	K09422 transcription factor MYB, plant | (RefSeq) transcription factor MYB44-like (A)	hypothetical protein AQUCO_00700776v1 [Aquilegia coerulea]	RecName: Full=Transcription factor MYB73 {ECO:0000303|PubMed:11597504}; AltName: Full=Myb-related protein 73 {ECO:0000303|PubMed:11597504}; Short=AtMYB73 {ECO:0000303|PubMed:11597504};	SubName: Full=Uncharacterized protein {ECO:0000313|EMBL:PIA56644.1};	Transcription factor, Myb superfamily	###############################################################################################################################################################################################################################################################	Myb DNA-binding like
MWXS20249_01mi_transcript_21980	52	48900000	K09422 transcription factor MYB, plant | (RefSeq) transcription repressor MYB6-like (A)	MYB1 [Actinidia chinensis]	RecName: Full=Myb-related protein 330;	SubName: Full=MYB1 {ECO:0000313|EMBL:AHB17741.1};	Transcription factor, Myb superfamily	GO:0005634,nucleus; GO:0003677,DNA binding; GO:0006355,regulation of transcription, DNA-templated; GO:0006351,transcription, DNA-templated	SLIDE
MWXS20249_01mi_transcript_8349	53	48400000	K22464 fatty acid photodecarboxylase [EC:4.1.1.106] | (RefSeq) alcohol oxidase (A)	choline oxidase [Quercus suber]	RecName: Full=(R)-mandelonitrile lyase-like; EC=4.1.2.10; AltName: Full=Hydroxynitrile lyase-like; Short=(R)-oxynitrilase-like; Flags: Precursor;	SubName: Full=Cysteine proteinase 3 {ECO:0000313|EMBL:KUF96782.1};	Glucose dehydrogenase/choline dehydrogenase/mandelonitrile lyase (GMC oxidoreductase family)	GO:0050660,flavin adenine dinucleotide binding; GO:0046593,mandelonitrile lyase activity; GO:0016614,oxidoreductase activity, acting on CH-OH group of donors	Pyridine nucleotide-disulphide oxidoreductase
MWXS20249_01mi_transcript_3519	54	48100000	K09286 EREBP-like factor | (RefSeq) dehydration-responsive element-binding protein 2A-like (A)	ethylene response factor 3 [Actinidia deliciosa]	RecName: Full=Dehydration-responsive element-binding protein 2C; Short=Protein DREB2C;	SubName: Full=Ethylene response factor 3 {ECO:0000313|EMBL:ADJ67432.1};	--	###############################################################################################################################################################################################################################################################	AP2 domain
MWXS20249_01mi_transcript_26986	55	47600000	--	--	--	--	--	--	--
MWXS20249_01mi_transcript_21028	56	45400000	K01177 beta-amylase [EC:3.2.1.2] | (RefSeq) beta-amylase 3, chloroplastic (A)	beta-amylase [Actinidia chinensis]	RecName: Full=Beta-amylase 3, chloroplastic; EC=3.2.1.2; AltName: Full=1,4-alpha-D-glucan maltohydrolase; AltName: Full=Beta-amylase 8; AltName: Full=Chloroplast beta-amylase; Short=CT-BMY; Flags: Precursor;	RecName: Full=Beta-amylase {ECO:0000256|RuleBase:RU000509}; EC=3.2.1.2 {ECO:0000256|RuleBase:RU000509};	--	GO:0009570,chloroplast stroma; GO:0102229,amylopectin maltohydrolase activity; GO:0016161,beta-amylase activity; GO:0000024,maltose biosynthetic process; GO:0009409,response to cold; GO:0005983,starch catabolic process	Glycosyl hydrolase family 14
MWXS20249_01mi_transcript_10351	57	43800000	K08178 MFS transporter, SHS family, lactate transporter | (RefSeq) carboxylic acid transporter protein homolog (A)	carboxylic acid transporter protein like [Quercus suber]	--	SubName: Full=MFS transporter, SHS family, lactate transporter {ECO:0000313|EMBL:EQC34616.1};	--	GO:0016021,integral component of membrane; GO:0022857,transmembrane transporter activity	Major Facilitator Superfamily
MWXS20249_01mi_transcript_21727	58	43100000	K17742 sorbose reductase [EC:1.1.1.289] | (RefSeq) probable NADP-dependent mannitol dehydrogenase (A)	putative nadp-dependent mannitol dehydrogenase [Quercus suber]	RecName: Full=3-oxoacyl-[acyl-carrier-protein] reductase, chloroplastic; EC=1.1.1.100; AltName: Full=3-ketoacyl-acyl carrier protein reductase; Flags: Precursor;	SubName: Full=Short-chain dehydrogenase/reductase SDR isoform 1 {ECO:0000313|EMBL:EME30103.1};	Reductases with broad range of substrate specificities	###############################################################################################################################################################################################################################################################	KR domain
MWXS20249_01mi_transcript_5072	59	41800000	K13422 transcription factor MYC2 | (RefSeq) transcription factor MYC2 (A)	MYC2 trancriptor [Camellia sinensis]	###############################################################################################################################################################################################################################################################	SubName: Full=MYC2 trancriptor {ECO:0000313|EMBL:ANB66341.1};	--	###############################################################################################################################################################################################################################################################	Bap31/Bap29 cytoplasmic coiled-coil domain
MWXS20249_01mi_transcript_8113	60	41300000	K00695 sucrose synthase [EC:2.4.1.13] | (RefSeq) sucrose synthase 2 (A)	sucrose synthase [Actinidia deliciosa]	RecName: Full=Sucrose synthase 2; EC=2.4.1.13; AltName: Full=Sucrose-UDP glucosyltransferase 2;	RecName: Full=Sucrose synthase {ECO:0000256|RuleBase:RU280817}; EC=2.4.1.13 {ECO:0000256|RuleBase:RU280817};	Glycosyltransferase	GO:0016157,sucrose synthase activity; GO:0005985,sucrose metabolic process	Glycosyl transferases group 1
MWXS20249_01mi_transcript_664	61	39700000	K00703 starch synthase [EC:2.4.1.21] | (RefSeq) starch synthase 3, chloroplastic/amyloplastic isoform X1 (A)	starch synthase 3 [Camellia sinensis]	RecName: Full=Soluble starch synthase 3, chloroplastic/amyloplastic; EC=2.4.1.21; AltName: Full=Soluble starch synthase III; Short=SS III; Flags: Precursor;	SubName: Full=Starch synthase 3 {ECO:0000313|EMBL:ALE19974.1};	--	GO:0009501,amyloplast; GO:0009507,chloroplast; GO:0033201,alpha-1,4-glucan synthase activity; GO:0004373,glycogen (starch) synthase activity; GO:2001070,starch binding; GO:0009011,starch synthase activity; GO:0019252,starch biosynthetic process	Glycosyl transferases group 1
MWXS20249_01mi_transcript_25946	62	38500000	--	--	--	--	--	--	--
MWXS20249_01mi_transcript_24243	63	37900000	K01177 beta-amylase [EC:3.2.1.2] | (RefSeq) beta-amylase 3, chloroplastic (A)	beta-amylase [Actinidia chinensis]	RecName: Full=Beta-amylase 3, chloroplastic; EC=3.2.1.2; AltName: Full=1,4-alpha-D-glucan maltohydrolase; AltName: Full=Beta-amylase 8; AltName: Full=Chloroplast beta-amylase; Short=CT-BMY; Flags: Precursor;	RecName: Full=Beta-amylase {ECO:0000256|RuleBase:RU000509}; EC=3.2.1.2 {ECO:0000256|RuleBase:RU000509};	--	GO:0009570,chloroplast stroma; GO:0102229,amylopectin maltohydrolase activity; GO:0016161,beta-amylase activity; GO:0000024,maltose biosynthetic process; GO:0009409,response to cold; GO:0005983,starch catabolic process	Glycosyl hydrolase family 14
MWXS20249_01mi_transcript_26033	64	37600000	K21994 LOB domain-containing protein 18 | (RefSeq) LOB domain-containing protein 30-like (A)	PREDICTED: LOB domain-containing protein 21 [Vitis vinifera]	RecName: Full=LOB domain-containing protein 21; AltName: Full=ASYMMETRIC LEAVES 2-like protein 12; Short=AS2-like protein 12;	SubName: Full=Uncharacterized protein {ECO:0000313|EMBL:CBI25449.3};	--	--	Lateral organ boundaries (LOB) domain
MWXS20249_01mi_transcript_19370	65	37100000	--	hypothetical protein CFP56_53695 [Quercus suber]	--	SubName: Full=WSC domain protein {ECO:0000313|EMBL:OQR97564.1};	--	--	Domain of unknown function (DUF1996)
MWXS20249_01mi_transcript_5257	66	37100000	K13679 granule-bound starch synthase [EC:2.4.1.242] | (RefSeq) Waxy, Wx; granule-bound starch synthase 1, chloroplastic/amyloplastic (A)	Glycosyl transferase [Macleaya cordata]	RecName: Full=Granule-bound starch synthase 1, chloroplastic/amyloplastic; EC=2.4.1.21; AltName: Full=Granule-bound starch synthase I; Short=GBSS-I; Flags: Precursor;	RecName: Full=Starch synthase, chloroplastic/amyloplastic {ECO:0000256|RuleBase:RU361232}; EC=2.4.1.- {ECO:0000256|RuleBase:RU361232};	--	GO:0009501,amyloplast; GO:0009507,chloroplast; GO:0033201,alpha-1,4-glucan synthase activity; GO:0004373,glycogen (starch) synthase activity; GO:0009011,starch synthase activity; GO:0019252,starch biosynthetic process	Glycosyl transferases group 1
MWXS20249_01mi_transcript_12964	67	37000000	K00975 glucose-1-phosphate adenylyltransferase [EC:2.7.7.27] | (RefSeq) glucose-1-phosphate adenylyltransferase large subunit 1-like isoform X1 (A)	unnamed protein product [Coffea canephora]	###############################################################################################################################################################################################################################################################	RecName: Full=Glucose-1-phosphate adenylyltransferase {ECO:0000256|RuleBase:RU362093}; EC=2.7.7.27 {ECO:0000256|RuleBase:RU362093}; AltName: Full=ADP-glucose pyrophosphorylase {ECO:0000256|RuleBase:RU362093};	GDP-mannose pyrophosphorylase/mannose-1-phosphate guanylyltransferase	GO:0009501,amyloplast; GO:0009507,chloroplast; GO:0005524,ATP binding; GO:0008878,glucose-1-phosphate adenylyltransferase activity; GO:0005978,glycogen biosynthetic process; GO:0019252,starch biosynthetic process	Nucleotidyl transferase
MWXS20249_01mi_transcript_16035	68	35200000	K03006 DNA-directed RNA polymerase II subunit RPB1 [EC:2.7.7.6] | (RefSeq) leucine-rich repeat extensin-like protein 1 (A)	PREDICTED: leucine-rich repeat extensin-like protein 6, partial [Juglans regia]	RecName: Full=Leucine-rich repeat extensin-like protein 3; Short=AtLRX3; Short=LRR/EXTENSIN3; AltName: Full=Cell wall hydroxyproline-rich glycoprotein; Flags: Precursor;	SubName: Full=leucine-rich repeat extensin-like protein 6 {ECO:0000313|RefSeq:XP_018818591.1};	--	GO:0005618,cell wall; GO:0005576,extracellular region; GO:0009505,plant-type cell wall; GO:0009506,plasmodesma; GO:0005199,structural constituent of cell wall; GO:0071555,cell wall organization	Leucine Rich repeat
MWXS20249_01mi_transcript_10523	69	32200000	--	--	--	--	--	--	--
MWXS20249_01mi_transcript_23085	70	32100000	--	PREDICTED: probable endo-beta-1,4-glucanase D [Pyrus x bretschneideri]	--	SubName: Full=Uncharacterized protein {ECO:0000313|EMBL:ACF78974.1};	--	--	Glycosyl hydrolase family 61
MWXS20249_01mi_transcript_14796	71	30500000	K00975 glucose-1-phosphate adenylyltransferase [EC:2.7.7.27] | (RefSeq) glucose-1-phosphate adenylyltransferase large subunit 1-like isoform X1 (A)	ADP glucose pyrophosphorylase [Actinidia deliciosa]	###############################################################################################################################################################################################################################################################	RecName: Full=Glucose-1-phosphate adenylyltransferase {ECO:0000256|RuleBase:RU362093}; EC=2.7.7.27 {ECO:0000256|RuleBase:RU362093}; AltName: Full=ADP-glucose pyrophosphorylase {ECO:0000256|RuleBase:RU362093};	GDP-mannose pyrophosphorylase/mannose-1-phosphate guanylyltransferase	GO:0009507,chloroplast; GO:0005524,ATP binding; GO:0008878,glucose-1-phosphate adenylyltransferase activity; GO:0005978,glycogen biosynthetic process; GO:0019252,starch biosynthetic process	Nucleotidyl transferase
MWXS20249_01mi_transcript_4376	72	30300000	K09489 heat shock 70kDa protein 4 | (RefSeq) heat shock protein hsp88-like (A)	heat shock protein hsp88 [Quercus suber]	RecName: Full=Heat shock 70 kDa protein 14; AltName: Full=Heat shock protein 70-14; Short=AtHsp70-14; AltName: Full=Heat shock protein 91;	SubName: Full=Heat shock protein Hsp88 {ECO:0000313|EMBL:JAT48209.1};	Molecular chaperones HSP105/HSP110/SSE1, HSP70 superfamily	GO:0005737,cytoplasm; GO:0005829,cytosol; GO:0005634,nucleus; GO:0005886,plasma membrane; GO:0005524,ATP binding; GO:0046686,response to cadmium ion; GO:0009408,response to heat	MreB/Mbl protein
MWXS20249_01mi_transcript_2778	73	29700000	--	developmental and secondary metabolism regulator mve1 [Quercus suber]	--	SubName: Full=Uncharacterized protein {ECO:0000313|EMBL:JAT66386.1};	--	--	Velvet factor
MWXS20249_01mi_transcript_11894	74	29100000	K00695 sucrose synthase [EC:2.4.1.13] | (RefSeq) sucrose synthase (A)	sucrose synthase [Actinidia chinensis]	RecName: Full=Sucrose synthase; EC=2.4.1.13; AltName: Full=SS65; AltName: Full=Sucrose-UDP glucosyltransferase;	RecName: Full=Sucrose synthase {ECO:0000256|RuleBase:RU280817}; EC=2.4.1.13 {ECO:0000256|RuleBase:RU280817};	Glycosyltransferase	GO:0016157,sucrose synthase activity; GO:0005985,sucrose metabolic process	Glycosyl transferases group 1
MWXS20249_01mi_transcript_2696	75	28900000	K00700 1,4-alpha-glucan branching enzyme [EC:2.4.1.18] | (RefSeq) 1,4-alpha-glucan-branching enzyme 1, chloroplastic/amyloplastic (A)	PREDICTED: 1,4-alpha-glucan-branching enzyme 1, chloroplastic/amyloplastic isoform X1 [Vitis vinifera]	RecName: Full=1,4-alpha-glucan-branching enzyme; EC=2.4.1.18; AltName: Full=Q-enzyme; AltName: Full=Starch-branching enzyme;	SubName: Full=Uncharacterized protein {ECO:0000313|EMBL:CBI18866.3};	1,4-alpha-glucan branching enzyme/starch branching enzyme II	###############################################################################################################################################################################################################################################################	Alpha amylase, catalytic domain
MWXS20249_01mi_transcript_8730	76	27300000	K08139 MFS transporter, SP family, sugar:H+ symporter | (RefSeq) high-affinity glucose transporter ght2-like (A)	sugar transporter stl1 [Quercus suber]	RecName: Full=Sugar transport protein MST3 {ECO:0000305}; AltName: Full=Monosaccharide transporter 3 {ECO:0000303|PubMed:11038054}; Short=OsMST3 {ECO:0000303|PubMed:11038054}; AltName: Full=Sugar:proton symporter MST3 {ECO:0000305};	SubName: Full=High-affinity glucose transporter {ECO:0000313|EMBL:JAT61299.1}; Flags: Fragment;	Predicted transporter (major facilitator superfamily)	GO:0016021,integral component of membrane; GO:0005355,glucose transmembrane transporter activity; GO:0005351,carbohydrate:proton symporter activity; GO:0046323,glucose import; GO:0035428,NA	Major Facilitator Superfamily
MWXS20249_01mi_transcript_16403	77	27200000	K01177 beta-amylase [EC:3.2.1.2] | (RefSeq) beta-amylase 3, chloroplastic (A)	beta-amylase [Actinidia chinensis]	RecName: Full=Beta-amylase 3, chloroplastic; EC=3.2.1.2; AltName: Full=1,4-alpha-D-glucan maltohydrolase; AltName: Full=Beta-amylase 8; AltName: Full=Chloroplast beta-amylase; Short=CT-BMY; Flags: Precursor;	RecName: Full=Beta-amylase {ECO:0000256|RuleBase:RU000509}; EC=3.2.1.2 {ECO:0000256|RuleBase:RU000509};	--	GO:0009570,chloroplast stroma; GO:0102229,amylopectin maltohydrolase activity; GO:0016161,beta-amylase activity; GO:0000024,maltose biosynthetic process; GO:0009409,response to cold; GO:0005983,starch catabolic process	Glycosyl hydrolase family 14
MWXS20249_01mi_transcript_1696	78	26500000	K16055 trehalose 6-phosphate synthase/phosphatase [EC:2.4.1.15 3.1.3.12] | (RefSeq) alpha,alpha-trehalose-phosphate synthase [UDP-forming] 5 (A)	alpha,alpha-trehalose-phosphate synthase 5 [Camellia sinensis]	RecName: Full=Alpha,alpha-trehalose-phosphate synthase [UDP-forming] 5; EC=2.4.1.15; AltName: Full=Trehalose-6-phosphate synthase 5; Short=AtTPS5;	SubName: Full=Alpha,alpha-trehalose-phosphate synthase 5 {ECO:0000313|EMBL:AJO70167.1};	Trehalose-6-phosphate synthase component TPS1 and related subunits	GO:0005737,cytoplasm; GO:0016791,phosphatase activity; GO:0016757,transferase activity, transferring glycosyl groups; GO:0005992,trehalose biosynthetic process; GO:0070413,trehalose metabolism in response to stress	haloacid dehalogenase-like hydrolase
MWXS20249_01mi_transcript_10640	79	26200000	K01637 isocitrate lyase [EC:4.1.3.1] | (RefSeq) isocitrate lyase-like (A)	isocitrate lyase [Quercus suber]	###############################################################################################################################################################################################################################################################	RecName: Full=Isocitrate lyase {ECO:0000256|PIRNR:PIRNR001362};	Isocitrate lyase	GO:0009514,glyoxysome; GO:0004451,isocitrate lyase activity; GO:0046872,metal ion binding; GO:0006097,glyoxylate cycle; GO:0006099,tricarboxylic acid cycle	Phosphoenolpyruvate phosphomutase
MWXS20249_01mi_transcript_1499	80	25500000	K12825 splicing factor 3A subunit 1 | (RefSeq) probable splicing factor 3A subunit 1 (A)	PREDICTED: probable splicing factor 3A subunit 1 [Vitis vinifera]	RecName: Full=Probable splicing factor 3A subunit 1;	SubName: Full=Uncharacterized protein {ECO:0000313|EMBL:CCB50994.1};	Splicing factor 3a, subunit 1	###############################################################################################################################################################################################################################################################	Ubiquitin family
MWXS20249_01mi_transcript_26292	81	25000000	--	putative glutathione-dependent formaldehyde-activating enzyme [Quercus suber]	--	SubName: Full=Uncharacterized protein {ECO:0000313|EMBL:EKX35074.1, ECO:0000313|EnsemblProtists:EKX35074};	--	GO:0016846,carbon-sulfur lyase activity; GO:0008152,metabolic process	Recombinase zinc beta ribbon domain
MWXS20249_01mi_transcript_16942	82	24700000	K01624 fructose-bisphosphate aldolase, class II [EC:4.1.2.13] | (RefSeq) fructose-bisphosphate aldolase 1-like (A)	fructose-bisphosphate aldolase 1 [Quercus suber]	--	SubName: Full=Fructose-bisphosphate aldolase {ECO:0000313|EMBL:JAT54352.1};	Fructose 1,6-bisphosphate aldolase	GO:0004332,fructose-bisphosphate aldolase activity; GO:0008270,zinc ion binding; GO:0006096,glycolytic process	Fructose-bisphosphate aldolase class-II
MWXS20249_01mi_transcript_17900	83	24100000	--	hypothetical protein CFP56_30834 [Quercus suber]	--	SubName: Full=WSC domain protein {ECO:0000313|EMBL:OQR97564.1};	--	--	Domain of unknown function (DUF1996)
MWXS20249_01mi_transcript_17719	84	22700000	K07393 glutathionyl-hydroquinone reductase [EC:1.8.5.7] | (RefSeq) glutathione S-transferase omega-like 2 (A)	glutathione s-transferase omega-like 2 [Quercus suber]	--	SubName: Full=Uncharacterized protein {ECO:0000313|EMBL:ETV67554.1};	Predicted glutathione S-transferase	GO:0004364,glutathione transferase activity	Glutathione S-transferase, N-terminal domain
MWXS20249_01mi_transcript_7116	85	22600000	K01177 beta-amylase [EC:3.2.1.2] | (RefSeq) beta-amylase 1, chloroplastic (A)	beta-amylase 4 [Camellia sinensis]	RecName: Full=Beta-amylase 1, chloroplastic; EC=3.2.1.2; AltName: Full=1,4-alpha-D-glucan maltohydrolase; AltName: Full=Beta-amylase 7; AltName: Full=Thioredoxin-regulated beta-amylase; Short=TR-BAMY; Flags: Precursor;	RecName: Full=Beta-amylase {ECO:0000256|RuleBase:RU000509}; EC=3.2.1.2 {ECO:0000256|RuleBase:RU000509};	--	GO:0009507,chloroplast; GO:0005829,cytosol; GO:0005634,nucleus; GO:0102229,amylopectin maltohydrolase activity; GO:0016161,beta-amylase activity; GO:0009414,response to water deprivation; GO:0005983,starch catabolic process	Glycosyl hydrolase family 14
MWXS20249_01mi_transcript_8123	86	22000000	K08235 xyloglucan:xyloglucosyl transferase [EC:2.4.1.207] | (RefSeq) probable xyloglucan endotransglucosylase/hydrolase protein 6 (A)	putative glycosidase crf2 [Quercus suber]	RecName: Full=Xyloglucan endotransglucosylase/hydrolase protein 14 {ECO:0000303|PubMed:12514239}; Short=At-XTH14 {ECO:0000303|PubMed:12514239}; Short=XTH-14 {ECO:0000303|PubMed:12514239}; EC=2.4.1.207 {ECO:0000269|PubMed:10406121}; Flags: Precursor;	SubName: Full=Putative glycosidase crf2 {ECO:0000313|EMBL:JAT62392.1};	--	###############################################################################################################################################################################################################################################################	Glycosyl hydrolases family 16
MWXS20249_01mi_transcript_1804	87	21600000	K03234 elongation factor 2 | (RefSeq) elongation factor 2-like (A)	elongation factor 2 [Quercus suber]	RecName: Full=Elongation factor 2; Short=EF-2;	SubName: Full=Uncharacterized protein {ECO:0000313|EMBL:JAG93543.1};	Elongation factor 2	GO:0005737,cytoplasm; GO:0005525,GTP binding; GO:0003924,GTPase activity; GO:0003746,translation elongation factor activity	50S ribosome-binding GTPase
MWXS20249_01mi_transcript_7040	88	21200000	K03122 transcription initiation factor TFIIA large subunit | (RefSeq) transcription initiation factor IIA large subunit-like (A)	transcription initiation factor iia large subunit [Quercus suber]	--	SubName: Full=Transcription initiation factor IIA large subunit {ECO:0000313|EMBL:JAT60066.1}; Flags: Fragment;	RNA polymerase II transcription initiation factor TFIIA, large chain	GO:0005672,transcription factor TFIIA complex; GO:0003743,translation initiation factor activity; GO:0006367,transcription initiation from RNA polymerase II promoter	Transcription factor IIA, alpha/beta subunit
MWXS20249_01mi_transcript_24513	89	21100000	K05863 solute carrier family 25 (mitochondrial adenine nucleotide translocator), member 4/5/6/31 | (RefSeq) ADP,ATP carrier protein-like isoform X1 (A)	adp,atp carrier protein [Quercus suber]	RecName: Full=ADP,ATP carrier protein 2, mitochondrial; AltName: Full=ADP/ATP translocase 2; AltName: Full=Adenine nucleotide translocator 2; Short=ANT 2; Flags: Precursor;	SubName: Full=Predicted protein {ECO:0000313|EMBL:EDQ50188.1};	Mitochondrial ADP/ATP carrier proteins	GO:0016021,integral component of membrane; GO:0005743,mitochondrial inner membrane; GO:0022857,transmembrane transporter activity	Mitochondrial carrier protein
MWXS20249_01mi_transcript_19655	90	20900000	K16055 trehalose 6-phosphate synthase/phosphatase [EC:2.4.1.15 3.1.3.12] | (RefSeq) probable alpha,alpha-trehalose-phosphate synthase [UDP-forming] 11 (A)	trehalose-6-phosphate synthase [Camellia sinensis]	RecName: Full=Probable alpha,alpha-trehalose-phosphate synthase [UDP-forming] 11; EC=2.4.1.15; AltName: Full=Trehalose-6-phosphate synthase 11; Short=AtTPS11;	SubName: Full=Trehalose-6-phosphate synthase {ECO:0000313|EMBL:AGD98700.1};	Trehalose-6-phosphate synthase component TPS1 and related subunits	GO:0005829,cytosol; GO:0005739,mitochondrion; GO:0016791,phosphatase activity; GO:0016757,transferase activity, transferring glycosyl groups; GO:0005992,trehalose biosynthetic process; GO:0070413,trehalose metabolism in response to stress	Sucrose-6F-phosphate phosphohydrolase
MWXS20249_01mi_transcript_10194	91	20900000	K00700 1,4-alpha-glucan branching enzyme [EC:2.4.1.18] | (RefSeq) 1,4-alpha-glucan-branching enzyme 1, chloroplastic/amyloplastic isoform X1 (A)	1,4-alpha-glucan-branching enzyme 1, chloroplastic/amyloplastic isoform X2 [Jatropha curcas]	RecName: Full=1,4-alpha-glucan-branching enzyme 1, chloroplastic/amyloplastic; EC=2.4.1.18; AltName: Full=Starch branching enzyme I; Flags: Precursor; Fragment;	SubName: Full=Uncharacterized protein {ECO:0000313|EMBL:KDP36796.1};	1,4-alpha-glucan branching enzyme/starch branching enzyme II	###############################################################################################################################################################################################################################################################	Alpha amylase, catalytic domain
MWXS20249_01mi_transcript_16331	92	20800000	K09286 EREBP-like factor | (RefSeq) dehydration-responsive element-binding protein 2A-like (A)	ethylene response factor 3 [Actinidia deliciosa]	RecName: Full=Dehydration-responsive element-binding protein 2C; Short=Protein DREB2C;	SubName: Full=Ethylene response factor 3 {ECO:0000313|EMBL:ADJ67432.1};	--	###############################################################################################################################################################################################################################################################	AP2 domain
MWXS20249_01mi_transcript_2598	93	20800000	K08176 MFS transporter, PHS family, inorganic phosphate transporter | (RefSeq) inorganic phosphate transporter 1-2-like (A)	putative inorganic phosphate transporter 1-4 [Quercus suber]	RecName: Full=Probable inorganic phosphate transporter 1-4; Short=OsPT4; Short=OsPht1;4; AltName: Full=H(+)/Pi cotransporter; AltName: Full=OsPT1;	SubName: Full=Predicted protein {ECO:0000313|EMBL:BAK04298.1}; Flags: Fragment;	Inorganic phosphate transporter	GO:0005887,integral component of plasma membrane; GO:0005315,inorganic phosphate transmembrane transporter activity; GO:0015293,symporter activity; GO:0006817,phosphate ion transport	Major Facilitator Superfamily
MWXS20249_01mi_transcript_16123	94	19500000	K00122 formate dehydrogenase [EC:1.17.1.9] | (RefSeq) formate dehydrogenase-like (A)	formate dehydrogenase [Quercus suber]	###############################################################################################################################################################################################################################################################	###############################################################################################################################################################################################################################################################	Glyoxylate/hydroxypyruvate reductase (D-isomer-specific 2-hydroxy acid dehydrogenase superfamily)	GO:0005739,mitochondrion; GO:0008863,formate dehydrogenase (NAD+) activity; GO:0051287,NAD binding; GO:0016616,oxidoreductase activity, acting on the CH-OH group of donors, NAD or NADP as acceptor	NAD binding domain of 6-phosphogluconate dehydrogenase
MWXS20249_01mi_transcript_13490	95	19300000	--	PREDICTED: MATH domain-containing protein At5g43560-like isoform X3 [Prunus mume]	RecName: Full=TNF receptor-associated factor homolog 1b {ECO:0000305}; AltName: Full=Protein MUTANT SNC1-ENHANCING 13 {ECO:0000303|PubMed:26867179};	SubName: Full=Uncharacterized protein {ECO:0000313|EMBL:CDO99180.1};	--	GO:0005737,cytoplasm; GO:0005829,cytosol; GO:0005886,plasma membrane; GO:1905037,autophagosome organization; GO:0045087,innate immune response	--
MWXS20249_01mi_transcript_24253	96	18500000	--	--	--	--	--	--	--
MWXS20249_01mi_transcript_3721	97	17900000	K12815 pre-mRNA-splicing factor ATP-dependent RNA helicase DHX38/PRP16 [EC:3.6.4.13] | (RefSeq) pre-mRNA-splicing factor ATP-dependent RNA helicase DEAH7 (A)	PREDICTED: pre-mRNA-splicing factor ATP-dependent RNA helicase DEAH7 [Vitis vinifera]	###############################################################################################################################################################################################################################################################	SubName: Full=Uncharacterized protein {ECO:0000313|EMBL:CCB51260.1};	mRNA splicing factor ATP-dependent RNA helicase	###############################################################################################################################################################################################################################################################	Flavivirus DEAD domain
MWXS20249_01mi_transcript_5570	98	17300000	K09051 ATF/CREB family transcription factor | (RefSeq) transcription factor atf1-like (A)	transcription factor atf1 [Quercus suber]	--	--	Transcriptional activator FOSB/c-Fos and related bZIP transcription factors	--	bZIP Maf transcription factor
MWXS20249_01mi_transcript_7973	99	16300000	K01177 beta-amylase [EC:3.2.1.2] | (RefSeq) inactive beta-amylase 9 isoform X1 (A)	beta-amylase [Actinidia arguta]	RecName: Full=Inactive beta-amylase 9; AltName: Full=1,4-alpha-D-glucan maltohydrolase; AltName: Full=Inactive beta-amylase 3;	RecName: Full=Beta-amylase {ECO:0000256|RuleBase:RU000509}; EC=3.2.1.2 {ECO:0000256|RuleBase:RU000509};	--	GO:0005737,cytoplasm; GO:0016161,beta-amylase activity; GO:0000272,polysaccharide catabolic process	Glycosyl hydrolase family 14
MWXS20249_01mi_transcript_14083	100	15800000	--	--	--	RecName: Full=Glucanase {ECO:0000256|RuleBase:RU361164}; EC=3.2.1.- {ECO:0000256|RuleBase:RU361164};	--	GO:0004553,hydrolase activity, hydrolyzing O-glycosyl compounds; GO:0030245,cellulose catabolic process	--
